# Supplementary material for: 5-Bromo-2-phenyl-3-phenyl­sulfinyl-1-benzofuran
Source: Acta Crystallogr Sect E Struct Rep Online. 2009 Oct 3;65(Pt 11):o2609. doi: 10.1107/S1600536809039324 (PMC2971280; doi:10.1107/S1600536809039324)
Supplement: Supplementary file 2 [file e-65-o2609-Isup2.hkl]

# 
# h,k,l, Fc-squared, Fo-squared, sigma(Fo-squared) and status flag 
# 
data_I
_shelx_title ' 09H IN P-1' 
_shelx_refln_list_code          4 
_shelx_F_calc_maximum      202.90 
_exptl_crystal_F_000       400.00 
_reflns_d_resolution_high  0.8107 
 
loop_ 
 _symmetry_equiv_pos_as_xyz 
 'x, y, z' 
 '-x, -y, -z' 
 
_cell_length_a     8.2670 
_cell_length_b     9.5233 
_cell_length_c    11.8663 
_cell_angle_alpha  72.187 
_cell_angle_beta   80.772 
_cell_angle_gamma  69.526 
 
_shelx_F_squared_multiplier     1.000 
 
loop_ 
 _refln_index_h 
 _refln_index_k 
 _refln_index_l 
 _refln_F_squared_calc 
 _refln_F_squared_meas 
 _refln_F_squared_sigma 
 _refln_observed_status 
   1   0   0      336.65      378.28      5.35 o 
   2   0   0      494.32      483.96      7.41 o 
   3   0   0      365.82      374.26      5.44 o 
   4   0   0      506.31      497.22      8.51 o 
   5   0   0     1551.24     1526.44     23.12 o 
   6   0   0      249.74      264.96      5.75 o 
   7   0   0       19.13       17.71      1.74 o 
   8   0   0      163.84      166.65      4.96 o 
   9   0   0        0.50        2.97      2.07 o 
  -9   1   0        4.90        2.21      2.28 o 
  -8   1   0        3.20        2.15      1.92 o 
  -7   1   0      140.25      131.52      4.65 o 
  -6   1   0       80.32       75.48      2.65 o 
  -5   1   0      666.50      655.86     12.51 o 
  -4   1   0      411.68      457.58      7.29 o 
  -3   1   0       33.71       47.85      1.35 o 
  -2   1   0       58.76       54.72      1.08 o 
  -1   1   0      318.29      398.86      4.95 o 
   0   1   0      315.36      340.95      5.80 o 
   1   1   0      607.01      596.46      8.32 o 
   2   1   0       36.96       37.43      0.72 o 
   3   1   0       43.85       44.64      1.04 o 
   4   1   0      359.61      351.91      6.14 o 
   5   1   0       26.63       22.34      0.95 o 
   6   1   0      131.05      129.67      3.00 o 
   7   1   0       59.15       68.13      2.81 o 
   8   1   0        4.84        8.50      2.07 o 
   9   1   0       43.76       48.29      3.13 o 
  -8   2   0        0.53        1.99      2.04 o 
  -7   2   0       25.21       26.49      2.66 o 
  -6   2   0      388.09      360.08      7.52 o 
  -5   2   0      109.04      106.48      2.99 o 
  -4   2   0      284.55      286.91      5.25 o 
  -3   2   0     3057.74     3136.24     46.51 o 
  -2   2   0       17.75       18.67      2.12 o 
  -1   2   0     5623.00     5375.18    171.81 o 
   0   2   0      700.14      758.44     14.11 o 
   1   2   0    11621.54    10283.91    172.02 o 
   2   2   0    10413.01     9132.80    142.36 o 
   3   2   0     2164.20     2202.83     36.46 o 
   4   2   0      825.86      766.32     14.46 o 
   5   2   0      629.22      636.19     10.98 o 
   6   2   0       15.15       19.68      1.51 o 
   7   2   0     1012.29      993.45     21.85 o 
   8   2   0        4.67        4.71      2.02 o 
   9   2   0       67.29       66.89      4.49 o 
  -8   3   0       53.50       53.01      2.98 o 
  -7   3   0       13.71       12.25      2.01 o 
  -6   3   0       56.07       55.44      2.43 o 
  -5   3   0        9.23       10.27      1.38 o 
  -4   3   0        6.60        7.59      0.98 o 
  -3   3   0      840.55      801.34     12.30 o 
  -2   3   0      345.72      387.74      6.61 o 
  -1   3   0       95.52      110.67      1.90 o 
   0   3   0      396.98      517.15      7.97 o 
   1   3   0      356.54      351.63      5.13 o 
   2   3   0      590.09      531.25      7.69 o 
   3   3   0       67.16       77.06      1.76 o 
   4   3   0       99.93      123.91      2.50 o 
   5   3   0       29.22       31.97      1.19 o 
   6   3   0      218.46      223.51      5.50 o 
   7   3   0       61.68       54.34      1.90 o 
   8   3   0       33.62       30.76      2.88 o 
   9   3   0       48.64       45.81      3.66 o 
  10   3   0        0.58       -3.38      4.07 o 
  -7   4   0        0.83       -0.15      2.04 o 
  -6   4   0        9.62        6.20      1.70 o 
  -5   4   0      123.04      122.31      4.65 o 
  -4   4   0      480.35      452.83      7.98 o 
  -3   4   0        4.44        3.90      0.71 o 
  -2   4   0     1381.21     1465.82     22.15 o 
  -1   4   0      230.62      192.34      3.51 o 
   0   4   0      665.10      655.81     10.24 o 
   1   4   0     4087.01     4328.68     65.44 o 
   2   4   0      304.65      302.01      6.52 o 
   3   4   0      447.67      430.54      6.35 o 
   4   4   0     1965.24     1904.45     31.75 o 
   5   4   0      760.64      767.43     13.16 o 
   6   4   0      700.80      653.04     11.39 o 
   7   4   0       14.21       13.68      1.45 o 
   8   4   0       53.66       47.22      3.47 o 
   9   4   0      107.73      114.01      5.44 o 
  10   4   0       20.60       12.61      3.21 o 
  -7   5   0        2.05        3.27      2.27 o 
  -6   5   0       20.53       25.55      3.94 o 
  -5   5   0       33.30       25.89      1.76 o 
  -4   5   0      285.24      284.99      8.37 o 
  -3   5   0       15.44       17.91      1.33 o 
  -2   5   0        1.38        1.93      0.69 o 
  -1   5   0      566.80      588.94      9.12 o 
   0   5   0        8.57       16.79      0.87 o 
   1   5   0       46.62       39.26      1.48 o 
   2   5   0        5.02        4.60      0.74 o 
   3   5   0      182.27      198.19      4.80 o 
   4   5   0      990.03     1014.02     17.99 o 
   5   5   0      266.60      275.24      5.24 o 
   6   5   0      115.47      107.05      3.04 o 
   7   5   0      175.18      162.21      4.23 o 
   8   5   0        6.79        5.97      1.92 o 
   9   5   0        4.91        2.04      3.19 o 
  -6   6   0        4.03        5.47      2.17 o 
  -5   6   0       14.68       12.76      1.70 o 
  -4   6   0       96.35       85.45      2.95 o 
  -3   6   0        5.00        9.96      1.36 o 
  -2   6   0      536.25      521.08      9.05 o 
  -1   6   0       36.59       34.79      1.17 o 
   0   6   0      312.45      323.28      4.62 o 
   1   6   0      171.95      153.30      2.76 o 
   2   6   0      537.60      570.55     25.95 o 
   3   6   0      998.89     1008.44     30.38 o 
   4   6   0      225.36      242.40      5.20 o 
   5   6   0      143.45      127.34      3.26 o 
   6   6   0      265.37      276.28      5.40 o 
   7   6   0       63.12       64.36      2.21 o 
   8   6   0      129.12      136.65      4.40 o 
   9   6   0        2.08        1.56      2.95 o 
  -5   7   0        4.55        6.51      1.89 o 
  -4   7   0        0.33        1.92      1.70 o 
  -3   7   0       15.56       18.73      1.69 o 
  -2   7   0       49.57       55.10      2.10 o 
  -1   7   0       57.80       65.72      1.88 o 
   0   7   0        0.31        1.07      0.75 o 
   1   7   0       86.60       86.24      2.06 o 
   2   7   0       47.93       39.27      1.51 o 
   3   7   0      278.52      285.10      5.46 o 
   4   7   0      328.19      317.44      6.00 o 
   5   7   0       73.66       73.86      2.25 o 
   6   7   0      130.36      125.64      4.67 o 
   7   7   0       18.72       18.32      1.64 o 
   8   7   0        4.68        2.36      1.62 o 
   9   7   0        0.72       -0.71      2.40 o 
  -4   8   0        0.99        3.21      1.94 o 
  -3   8   0       59.81       52.58      2.49 o 
  -2   8   0       23.02       27.70      2.74 o 
  -1   8   0       55.06       58.55      1.90 o 
   0   8   0      209.84      193.17      3.85 o 
   1   8   0       21.53       18.82      1.18 o 
   2   8   0        2.42        2.64      1.06 o 
   3   8   0      233.17      222.19      4.57 o 
   4   8   0        9.75        8.87      1.35 o 
   5   8   0      576.00      569.98     10.30 o 
   6   8   0        7.51        8.53      1.47 o 
   7   8   0       13.93       16.23      1.71 o 
   8   8   0       24.85       25.93      2.00 o 
  -3   9   0        2.04        1.93      1.75 o 
  -2   9   0        2.87        5.43      1.61 o 
  -1   9   0       15.78        6.00      1.53 o 
   0   9   0      137.06      155.79      3.43 o 
   1   9   0        0.70       -0.69      1.01 o 
   2   9   0       78.02       97.97      2.88 o 
   3   9   0       20.53       16.93      1.83 o 
   4   9   0        0.20        0.54      1.41 o 
   5   9   0        0.07        1.26      1.44 o 
   6   9   0        0.09        2.12      1.45 o 
   7   9   0       19.18       23.82      2.35 o 
   8   9   0        2.16        3.89      1.95 o 
  -1  10   0       43.17       44.06      2.27 o 
   0  10   0        7.46        9.52      1.55 o 
   1  10   0       18.27       18.29      2.28 o 
   2  10   0       74.72       67.09      2.11 o 
   3  10   0       40.96       39.76      2.47 o 
   4  10   0      100.66      100.36      3.14 o 
   5  10   0        0.27       -0.62      1.64 o 
   6  10   0       47.66       49.96      2.41 o 
   7  10   0       13.69       21.32      2.73 o 
   2  11   0       18.33       24.64      2.17 o 
   3  11   0        1.40       -1.23      1.66 o 
   4  11   0       11.48       16.54      2.31 o 
  -6 -10   1       44.67       51.38      2.56 o 
  -5 -10   1       17.76       23.90      2.04 o 
  -4 -10   1        2.41        3.90      1.73 o 
  -3 -10   1       85.73       88.83      3.04 o 
  -2 -10   1        2.69        0.33      1.49 o 
  -1 -10   1       24.78       29.61      1.84 o 
   0 -10   1       14.14       13.82      1.73 o 
  -7  -9   1        9.58        8.12      1.83 o 
  -6  -9   1        1.06        2.10      1.65 o 
  -5  -9   1      186.66      172.76      5.80 o 
  -4  -9   1       51.37       54.31      2.26 o 
  -3  -9   1        9.56        8.96      1.64 o 
  -2  -9   1       28.88       23.40      1.57 o 
  -1  -9   1       11.06       18.13      1.44 o 
   0  -9   1       52.84       46.70      1.93 o 
   1  -9   1       13.57       24.56      1.89 o 
   2  -9   1       10.11        7.41      1.74 o 
  -8  -8   1       11.04       12.87      1.97 o 
  -7  -8   1        1.48       -1.09      1.48 o 
  -6  -8   1       54.34       58.11      4.22 o 
  -5  -8   1       71.69       74.03      2.49 o 
  -4  -8   1      275.88      280.93      7.85 o 
  -3  -8   1       35.03       29.62      1.61 o 
  -2  -8   1      120.49      129.06      3.25 o 
  -1  -8   1      227.69      244.56      4.16 o 
   0  -8   1        3.52        2.95      1.14 o 
   1  -8   1      191.84      193.78      3.84 o 
   2  -8   1        3.55        6.33      1.80 o 
   3  -8   1        3.10       -2.57      1.86 o 
   4  -8   1       21.35       24.41      2.38 o 
  -9  -7   1       86.29       91.57      4.34 o 
  -8  -7   1       15.95       18.18      1.85 o 
  -7  -7   1        1.12        0.67      1.38 o 
  -6  -7   1      174.66      166.64      3.84 o 
  -5  -7   1       48.76       48.10      2.00 o 
  -4  -7   1      489.70      453.65      8.30 o 
  -3  -7   1      278.30      266.50      5.14 o 
  -2  -7   1       88.58       99.27      2.58 o 
  -1  -7   1       28.22       27.00      1.30 o 
   0  -7   1        3.05        3.12      0.98 o 
   1  -7   1       41.29       35.42      1.42 o 
   2  -7   1       88.20       72.63      2.29 o 
   3  -7   1       13.63       20.41      2.47 o 
   4  -7   1        0.21        1.94      1.74 o 
   5  -7   1        0.14       -1.10      1.75 o 
  -9  -6   1       12.08       12.32      2.77 o 
  -8  -6   1        0.40        0.20      1.63 o 
  -7  -6   1      278.75      274.28      5.62 o 
  -6  -6   1       18.90       19.79      1.39 o 
  -5  -6   1      494.81      472.58      8.56 o 
  -4  -6   1      131.56      122.12      3.18 o 
  -3  -6   1      211.93      210.36      4.14 o 
  -2  -6   1      389.59      375.27      6.81 o 
  -1  -6   1      108.27      114.10      2.18 o 
   0  -6   1      424.09      411.85      5.82 o 
   1  -6   1      181.87      180.37      3.34 o 
   2  -6   1        3.60        4.11      1.12 o 
   3  -6   1      367.47      357.02      7.82 o 
   4  -6   1        2.16        3.77      1.53 o 
   5  -6   1        2.12        2.09      1.64 o 
   6  -6   1       13.69       12.55      2.00 o 
  -9  -5   1       86.83       79.45      7.26 o 
  -8  -5   1       10.93       14.32      2.19 o 
  -7  -5   1      282.37      280.19      7.07 o 
  -6  -5   1        6.74        4.32      1.08 o 
  -5  -5   1       57.13       59.05      1.92 o 
  -4  -5   1     1063.93     1072.95     18.28 o 
  -3  -5   1        3.20        5.61      0.73 o 
  -2  -5   1     1025.82     1063.07     33.07 o 
  -1  -5   1      269.08      273.22      4.29 o 
   0  -5   1       17.10       22.42      0.78 o 
   1  -5   1      114.42      111.14      2.18 o 
   2  -5   1      183.27      189.77      3.73 o 
   3  -5   1      278.22      254.75      5.40 o 
   4  -5   1        2.31        2.30      1.35 o 
   5  -5   1        1.03        3.92      1.47 o 
   6  -5   1       28.97       22.91      1.97 o 
  -9  -4   1        3.12        3.28      2.73 o 
  -8  -4   1       48.66       47.40      5.31 o 
  -7  -4   1       69.70       68.75      2.63 o 
  -6  -4   1        6.80        7.81      1.14 o 
  -5  -4   1      373.83      335.76      6.11 o 
  -4  -4   1      744.20      740.27     11.68 o 
  -3  -4   1     1123.02     1095.19     22.25 o 
  -2  -4   1      207.83      187.98      4.52 o 
  -1  -4   1       35.55       27.91      1.06 o 
   0  -4   1     5744.50     5866.31     72.00 o 
   1  -4   1        8.14        6.21      0.54 o 
   2  -4   1      843.08      778.49     11.96 o 
   3  -4   1       32.35       31.81      1.69 o 
   4  -4   1       44.18       42.93      2.04 o 
   5  -4   1      530.44      526.82      9.34 o 
   6  -4   1        4.04        2.68      1.85 o 
   7  -4   1        8.93       12.03      2.50 o 
  -9  -3   1        9.37       12.43      7.44 o 
  -8  -3   1      145.99      144.15      5.78 o 
  -7  -3   1      305.79      295.99      6.40 o 
  -6  -3   1      236.84      241.05      5.05 o 
  -5  -3   1      475.62      459.81      8.13 o 
  -4  -3   1       21.24       20.34      0.88 o 
  -3  -3   1     1795.71     1891.84     29.06 o 
  -2  -3   1     1506.47     1621.37     24.85 o 
  -1  -3   1        6.77       11.10      1.23 o 
   0  -3   1     2135.00     2266.91     27.95 o 
   1  -3   1      502.74      579.98      8.86 o 
   2  -3   1      367.23      396.90      6.24 o 
   3  -3   1       74.82       73.38      1.73 o 
   4  -3   1      113.35      112.80      2.92 o 
   5  -3   1       57.53       54.78      3.78 o 
   6  -3   1       23.78       21.75      2.25 o 
   7  -3   1        9.56       11.37      2.12 o 
   8  -3   1        0.14        1.52      2.40 o 
  -9  -2   1       63.02       60.83      4.08 o 
  -8  -2   1       12.62       12.78      2.16 o 
  -7  -2   1       35.91       38.57      2.28 o 
  -6  -2   1      813.31      782.82     13.54 o 
  -5  -2   1       46.08       38.86      1.33 o 
  -4  -2   1      315.15      299.70      5.38 o 
  -3  -2   1     1579.95     1508.45     25.08 o 
  -2  -2   1      589.00      597.48      8.62 o 
  -1  -2   1     2734.12     2705.67     38.52 o 
   0  -2   1       15.10       16.38      0.43 o 
   1  -2   1     3911.85     3949.77     54.87 o 
   2  -2   1     2012.77     2004.50     27.96 o 
   3  -2   1      685.54      708.59     10.08 o 
   4  -2   1      405.88      371.89      6.02 o 
   5  -2   1      205.76      191.70      6.08 o 
   6  -2   1       16.37       16.08      1.61 o 
   7  -2   1      101.56      104.24      5.01 o 
   8  -2   1        0.34        2.23      2.04 o 
  -9  -1   1       14.35       16.91      2.55 o 
  -8  -1   1       78.67       74.49      3.48 o 
  -7  -1   1        3.38        4.19      1.76 o 
  -6  -1   1      738.74      715.00     13.84 o 
  -5  -1   1      607.70      592.69     10.25 o 
  -4  -1   1     1315.31     1350.07     22.58 o 
  -3  -1   1     1995.56     2024.14     33.61 o 
  -2  -1   1      674.27      731.19     12.27 o 
  -1  -1   1      826.64      944.21     11.24 o 
   0  -1   1       54.26       70.91      0.97 o 
   1  -1   1     3879.36     3946.62     63.05 o 
   2  -1   1      678.02      721.90     11.98 o 
   3  -1   1       62.25       72.01      1.46 o 
   4  -1   1      536.38      571.11     10.54 o 
   5  -1   1       25.58       21.36      1.44 o 
   6  -1   1       18.32       19.04      1.68 o 
   7  -1   1       93.53       89.95      3.22 o 
   8  -1   1        1.90        1.37      1.95 o 
   9  -1   1        0.17        0.10      2.22 o 
  -9   0   1       49.79       55.87      3.38 o 
  -8   0   1       29.49       36.93      3.81 o 
  -7   0   1       92.93       88.70      3.09 o 
  -6   0   1       24.73       22.82      1.63 o 
  -5   0   1      111.02      128.40      2.51 o 
  -4   0   1      787.02      778.64     11.96 o 
  -3   0   1       57.39       52.30      1.60 o 
  -2   0   1     3241.58     3407.70     47.35 o 
  -1   0   1     1836.65     1878.47     21.90 o 
   0   0   1      387.01      406.90      4.79 o 
   1   0   1     3857.56     3802.35     76.63 o 
   2   0   1      275.15      305.66      4.41 o 
   3   0   1     1773.59     1753.51     24.54 o 
   4   0   1      986.84      974.01     14.87 o 
   5   0   1      189.87      178.99      3.24 o 
   6   0   1     1366.97     1303.20     24.13 o 
   7   0   1        7.24       10.98      1.68 o 
   8   0   1        7.00        7.07      2.96 o 
   9   0   1        7.89        8.06      2.21 o 
  -9   1   1       26.79       29.30      2.57 o 
  -8   1   1      123.02      132.98      4.65 o 
  -7   1   1       57.29       59.52      2.50 o 
  -6   1   1       97.17       89.78      2.99 o 
  -5   1   1        8.19        7.68      1.20 o 
  -4   1   1     1648.69     1631.54     24.74 o 
  -3   1   1     1681.30     1775.33     26.74 o 
  -2   1   1     2175.84     2206.68     28.84 o 
  -1   1   1     6068.91     5357.21     78.15 o 
   0   1   1       51.82       57.20      0.98 o 
   1   1   1     3848.29     3567.39     46.73 o 
   2   1   1     1357.99     1482.44     22.54 o 
   3   1   1       37.83       29.13      0.81 o 
   4   1   1      627.60      650.16     10.01 o 
   5   1   1       13.66       18.56      1.29 o 
   6   1   1      410.18      420.39      7.53 o 
   7   1   1        0.41        0.84      1.48 o 
   8   1   1        1.43       -0.72      1.79 o 
   9   1   1       18.59       15.23      3.32 o 
  -8   2   1        9.19        4.75      2.14 o 
  -7   2   1        3.76        0.92      1.74 o 
  -6   2   1       43.59       44.40      2.80 o 
  -5   2   1      284.48      272.78      5.74 o 
  -4   2   1      399.63      444.74      7.78 o 
  -3   2   1       35.69       50.32      1.41 o 
  -2   2   1     1100.84     1174.06     19.44 o 
  -1   2   1      232.66      275.21      5.25 o 
   0   2   1     6762.50     6017.33     92.29 o 
   1   2   1     2772.53     2856.17     42.75 o 
   2   2   1      126.70      130.59      2.12 o 
   3   2   1     1918.18     2013.17     33.36 o 
   4   2   1      432.24      430.21      7.50 o 
   5   2   1      737.73      699.71     11.99 o 
   6   2   1      314.01      315.24      6.63 o 
   7   2   1      214.92      220.70      5.93 o 
   8   2   1      160.44      167.68      5.18 o 
   9   2   1        0.46       -0.16      2.72 o 
  10   2   1        7.35        9.56      3.51 o 
  -8   3   1        0.73        1.43      2.29 o 
  -7   3   1      138.92      136.12      4.14 o 
  -6   3   1        1.39        0.37      1.59 o 
  -5   3   1      453.11      447.68     13.90 o 
  -4   3   1      372.67      397.75      7.82 o 
  -3   3   1       67.52       58.30      1.28 o 
  -2   3   1      699.09      636.29      9.72 o 
  -1   3   1     1182.08     1220.29     22.06 o 
   0   3   1     3251.84     3239.72     53.10 o 
   1   3   1     2350.43     2257.42     37.06 o 
   2   3   1      804.77      807.90     12.37 o 
   3   3   1     1114.06     1033.16     15.85 o 
   4   3   1       56.43       49.55      1.38 o 
   5   3   1      310.58      299.24      5.50 o 
   6   3   1      165.38      169.87      3.60 o 
   7   3   1        2.56        3.52      1.13 o 
   8   3   1       80.26       74.81      4.23 o 
   9   3   1        1.46        1.32      4.78 o 
  10   3   1        0.29        2.22      3.12 o 
  -7   4   1       24.35       25.23      2.37 o 
  -6   4   1       12.80        8.09      1.77 o 
  -5   4   1        4.96        2.89      1.47 o 
  -4   4   1        1.51       -1.05      0.96 o 
  -3   4   1      512.39      504.87      8.67 o 
  -2   4   1       97.49      106.79      2.01 o 
  -1   4   1      243.30      247.25      4.45 o 
   0   4   1      672.11      731.25     12.25 o 
   1   4   1     1064.59     1165.08     19.29 o 
   2   4   1     1239.81     1320.73     22.54 o 
   3   4   1      287.24      295.13      4.76 o 
   4   4   1      382.60      371.70      6.51 o 
   5   4   1      912.54      913.60     15.50 o 
   6   4   1       10.42       12.76      1.07 o 
   7   4   1      262.49      245.45      5.51 o 
   8   4   1      135.56      135.29      6.73 o 
   9   4   1        7.73        9.77      3.36 o 
  10   4   1       54.53       68.30      6.02 o 
  -7   5   1        3.82        2.29      2.27 o 
  -6   5   1       45.90       46.06      2.58 o 
  -5   5   1        3.18        4.46      1.49 o 
  -4   5   1        3.46        3.77      1.17 o 
  -3   5   1     1051.20     1048.65     19.45 o 
  -2   5   1      251.36      260.15      4.65 o 
  -1   5   1       50.00       47.01      1.63 o 
   0   5   1      793.94      734.20     12.38 o 
   1   5   1        5.14        6.12      0.40 o 
   2   5   1     2886.92     2945.25     63.83 o 
   3   5   1      564.08      581.89     10.39 o 
   4   5   1       12.33        9.58      0.75 o 
   5   5   1      316.51      293.32      5.96 o 
   6   5   1       45.28       44.95      1.79 o 
   7   5   1      226.72      200.32      4.70 o 
   8   5   1        0.32       -0.06      1.55 o 
   9   5   1        0.63       -0.44      5.31 o 
  10   5   1       11.48        9.97      3.21 o 
  -6   6   1        6.26        0.64      2.07 o 
  -5   6   1       24.40       25.06      2.03 o 
  -4   6   1       27.94       26.48      1.94 o 
  -3   6   1       20.89       16.21      1.84 o 
  -2   6   1        1.22        3.96      0.79 o 
  -1   6   1      363.67      343.37      6.05 o 
   0   6   1      147.83      167.54      3.09 o 
   1   6   1      351.42      361.21      5.43 o 
   2   6   1      331.77      362.98      9.17 o 
   3   6   1       22.87       28.03      1.52 o 
   4   6   1     1109.99     1077.98     18.41 o 
   5   6   1       13.99       12.32      1.12 o 
   6   6   1      506.31      469.45      8.49 o 
   7   6   1        1.82        1.19      1.64 o 
   8   6   1        0.62       -0.78      1.67 o 
   9   6   1      126.17      129.59      5.87 o 
  -5   7   1        5.33        4.71      1.85 o 
  -4   7   1       16.00       18.19      1.90 o 
  -3   7   1       68.05       77.81      3.09 o 
  -2   7   1        7.36        6.56      1.19 o 
  -1   7   1      439.14      452.11      7.29 o 
   0   7   1       41.24       37.49      1.12 o 
   1   7   1      282.13      303.47      4.70 o 
   2   7   1      250.13      254.66      6.54 o 
   3   7   1        3.95        2.66      0.91 o 
   4   7   1      500.59      517.00      9.28 o 
   5   7   1       73.78       71.17      2.18 o 
   6   7   1       34.64       42.18      1.97 o 
   7   7   1       73.37       75.11      2.53 o 
   8   7   1        4.65        3.20      1.57 o 
   9   7   1       46.32       48.93      2.70 o 
  -4   8   1        5.08        1.38      1.89 o 
  -3   8   1       20.58       27.71      1.94 o 
  -2   8   1       26.48       24.86      1.71 o 
  -1   8   1        1.70        4.07      1.06 o 
   0   8   1       71.91       60.45      1.68 o 
   1   8   1       10.63        5.86      1.02 o 
   2   8   1        3.20        0.77      1.10 o 
   3   8   1      136.71      123.47      2.93 o 
   4   8   1       57.45       65.29      2.13 o 
   5   8   1      120.79      116.66      3.27 o 
   6   8   1      192.59      167.46      3.88 o 
   7   8   1        1.32        1.52      1.38 o 
   8   8   1       17.88       18.05      1.88 o 
   9   8   1        6.81        6.73      2.02 o 
  -3   9   1        3.50        3.34      1.78 o 
  -2   9   1      126.14      123.99      3.33 o 
  -1   9   1        4.16        2.82      1.37 o 
   0   9   1        3.47        5.92      1.17 o 
   1   9   1       85.70       89.38      2.30 o 
   2   9   1       11.50       13.07      1.43 o 
   3   9   1      134.80      144.51      5.56 o 
   4   9   1       45.28       53.60      2.88 o 
   5   9   1       21.00       17.06      1.59 o 
   6   9   1       97.31      105.26      3.05 o 
   7   9   1       36.23       41.78      2.19 o 
   8   9   1        1.21        2.77      1.81 o 
  -1  10   1        0.01       -0.91      1.57 o 
   0  10   1       11.41        6.70      1.47 o 
   1  10   1        0.89        0.03      1.14 o 
   2  10   1        4.05        2.80      1.46 o 
   3  10   1        0.83        1.02      1.47 o 
   4  10   1        9.92        9.53      1.61 o 
   5  10   1        6.25        3.45      1.59 o 
   6  10   1        2.43        4.14      1.70 o 
   7  10   1       48.97       48.40      3.21 o 
   1  11   1        0.89        2.15      1.55 o 
   2  11   1        0.71        0.41      1.41 o 
   3  11   1       36.13       39.29      2.24 o 
   4  11   1       20.30       15.61      1.94 o 
   5  11   1       63.45       73.11      3.09 o 
  -5 -10   2       28.27       34.90      2.10 o 
  -4 -10   2        2.92        6.27      1.66 o 
  -3 -10   2        0.82       -1.39      1.59 o 
  -2 -10   2        7.36       12.64      1.80 o 
  -1 -10   2       10.24        6.09      1.69 o 
   0 -10   2       32.77       37.42      2.14 o 
  -7  -9   2       38.89       44.53      3.04 o 
  -6  -9   2        0.83        3.33      1.76 o 
  -5  -9   2       19.23       23.42      2.00 o 
  -4  -9   2      157.81      146.19      4.17 o 
  -3  -9   2        2.04        0.42      1.43 o 
  -2  -9   2       76.38       74.95      2.45 o 
  -1  -9   2       22.13       23.72      1.68 o 
   0  -9   2       33.15       26.89      1.74 o 
   1  -9   2       18.97       15.56      1.79 o 
   2  -9   2        4.39        6.15      1.79 o 
  -8  -8   2        0.44        1.96      1.86 o 
  -7  -8   2        4.39        1.99      1.59 o 
  -6  -8   2       15.01       19.88      1.78 o 
  -5  -8   2       80.02       82.86      2.73 o 
  -4  -8   2        4.52        3.42      1.36 o 
  -3  -8   2        2.55        4.25      1.22 o 
  -2  -8   2       18.18       22.30      1.62 o 
  -1  -8   2       46.57       39.77      1.56 o 
   0  -8   2      164.05      188.21      5.17 o 
   1  -8   2       12.57        8.15      1.40 o 
   2  -8   2       85.26      100.80      3.03 o 
   3  -8   2        1.64       -1.38      1.59 o 
  -8  -7   2        7.37        6.95      1.94 o 
  -7  -7   2      140.99      141.52      3.73 o 
  -6  -7   2       37.91       44.89      1.97 o 
  -5  -7   2      118.02      114.38      2.96 o 
  -4  -7   2        2.41        3.50      1.22 o 
  -3  -7   2      819.85      796.04     13.89 o 
  -2  -7   2       56.29       59.30      2.90 o 
  -1  -7   2      296.49      272.51      4.43 o 
   0  -7   2       15.05       14.11      1.14 o 
   1  -7   2        0.57        1.26      1.08 o 
   2  -7   2       51.42       47.79      1.76 o 
   3  -7   2       65.25       60.16      2.53 o 
   4  -7   2       11.38       14.35      2.07 o 
   5  -7   2       17.48       13.77      2.28 o 
  -9  -6   2       74.09       63.59      4.45 o 
  -8  -6   2       19.98       21.51      2.19 o 
  -7  -6   2       70.46       71.49      2.48 o 
  -6  -6   2        8.90        6.71      1.28 o 
  -5  -6   2       88.56       82.99      3.06 o 
  -4  -6   2      402.55      386.27      8.08 o 
  -3  -6   2      274.64      264.65      5.11 o 
  -2  -6   2      236.48      236.85      4.23 o 
  -1  -6   2      346.79      349.98      5.42 o 
   0  -6   2      168.08      149.85      2.91 o 
   1  -6   2      182.08      188.88      3.49 o 
   2  -6   2       59.20       70.03      2.20 o 
   3  -6   2        0.85        1.56      1.44 o 
   4  -6   2        8.31       11.29      1.77 o 
   5  -6   2       23.36       25.57      2.31 o 
   6  -6   2        1.43        4.73      1.97 o 
  -9  -5   2       20.47       22.19      3.41 o 
  -8  -5   2      375.80      380.61      9.51 o 
  -7  -5   2       16.86       16.30      1.51 o 
  -6  -5   2      689.34      656.51     11.66 o 
  -5  -5   2       59.60       57.96      1.89 o 
  -4  -5   2      793.43      807.57     13.96 o 
  -3  -5   2      425.22      384.35      6.34 o 
  -2  -5   2      715.58      752.94     13.01 o 
  -1  -5   2      175.39      162.99      3.65 o 
   0  -5   2      801.93      843.87     11.30 o 
   1  -5   2      327.55      317.67      5.20 o 
   2  -5   2      337.68      324.34      5.92 o 
   3  -5   2       27.04       29.95      1.69 o 
   4  -5   2      132.33      125.35      3.68 o 
   5  -5   2        2.29        2.55      1.74 o 
   6  -5   2       21.99       18.46      1.97 o 
  -9  -4   2        1.65        1.56      3.36 o 
  -8  -4   2       60.06       64.03      4.06 o 
  -7  -4   2       52.84       52.70      2.69 o 
  -6  -4   2       52.34       57.91      2.25 o 
  -5  -4   2       41.56       44.03      1.41 o 
  -4  -4   2      104.72       96.96      2.09 o 
  -3  -4   2      639.47      697.86     11.01 o 
  -2  -4   2     1362.59     1329.25     20.55 o 
  -1  -4   2      591.14      552.84      8.92 o 
   0  -4   2        3.03        7.49      0.85 o 
   1  -4   2       27.85       23.04      0.84 o 
   2  -4   2      128.95      131.93      2.50 o 
   3  -4   2      673.05      680.38     11.55 o 
   4  -4   2       31.79       34.47      2.04 o 
   5  -4   2       14.27       11.57      1.48 o 
   6  -4   2      178.46      179.06      5.80 o 
   7  -4   2       22.93       19.36      3.60 o 
  -9  -3   2       89.95       92.95      7.08 o 
  -8  -3   2       75.27       77.66      7.44 o 
  -7  -3   2      403.31      396.67      9.40 o 
  -6  -3   2      319.91      296.76      5.69 o 
  -5  -3   2      284.07      275.22      5.16 o 
  -4  -3   2      539.00      483.69      7.75 o 
  -3  -3   2     1995.02     2111.51     35.88 o 
  -2  -3   2     1522.41     1408.58     25.84 o 
  -1  -3   2     5725.37     5845.52     81.92 o 
   0  -3   2       76.37      110.96      1.62 o 
   1  -3   2     2676.05     2806.54     41.98 o 
   2  -3   2      194.66      190.67      3.25 o 
   3  -3   2      336.14      317.67      6.51 o 
   4  -3   2      630.25      615.37     13.62 o 
   5  -3   2       35.22       33.43      1.62 o 
   6  -3   2      137.67      125.38      3.78 o 
   7  -3   2       12.92       12.40      2.19 o 
   8  -3   2        2.07       -0.74      2.30 o 
  -9  -2   2        9.93       13.84      5.31 o 
  -8  -2   2       24.86       22.24      2.20 o 
  -7  -2   2       51.02       57.61      2.82 o 
  -6  -2   2      229.97      231.95      4.58 o 
  -5  -2   2        0.64        5.99      0.88 o 
  -4  -2   2       38.30       43.26      1.46 o 
  -3  -2   2      127.76      127.46      2.26 o 
  -2  -2   2       14.17       22.65      1.13 o 
  -1  -2   2     4207.05     4689.85     58.22 o 
   0  -2   2     7128.78     6775.56    176.73 o 
   1  -2   2      496.32      487.39      6.95 o 
   2  -2   2        1.22        4.43      0.47 o 
   3  -2   2       84.72      107.69      1.87 o 
   4  -2   2       78.58       97.10      1.86 o 
   5  -2   2      324.18      293.07      5.54 o 
   6  -2   2       23.25       29.04      1.94 o 
   7  -2   2       10.01       11.15      1.98 o 
   8  -2   2        9.05       10.72      2.48 o 
  -9  -1   2        1.18        1.02      2.29 o 
  -8  -1   2       94.91       94.83      3.85 o 
  -7  -1   2      451.63      444.26     10.56 o 
  -6  -1   2       35.64       39.17      1.65 o 
  -5  -1   2     1960.74     2001.47     33.46 o 
  -4  -1   2      578.48      574.92      9.91 o 
  -3  -1   2      933.79      950.96     15.97 o 
  -2  -1   2     2669.88     2687.56     38.08 o 
  -1  -1   2      221.36      200.47      3.05 o 
   0  -1   2    17516.68    15365.31    189.93 o 
   1  -1   2     4958.71     4724.98    115.40 o 
   2  -1   2      722.47      718.13     10.13 o 
   3  -1   2     1564.97     1527.86     21.39 o 
   4  -1   2       49.44       49.41      1.89 o 
   5  -1   2      547.16      530.44     10.30 o 
   6  -1   2      275.64      265.52      8.42 o 
   7  -1   2       20.62       20.09      1.98 o 
   8  -1   2       31.52       25.58      2.31 o 
   9  -1   2        0.06       -0.56      2.33 o 
  -9   0   2        8.23       11.69      2.64 o 
  -8   0   2        2.78       -1.04      2.68 o 
  -7   0   2      145.11      152.50      6.29 o 
  -6   0   2       24.53       25.82      1.74 o 
  -5   0   2       11.33       11.00      1.00 o 
  -4   0   2     1741.30     1897.80     28.54 o 
  -3   0   2      565.20      582.27      7.80 o 
  -2   0   2      923.90      962.23     14.75 o 
  -1   0   2     2794.37     2984.48     43.57 o 
   0   0   2      373.62      417.21      5.39 o 
   1   0   2     2263.37     2474.91     30.35 o 
   2   0   2      853.18     1062.58     14.88 o 
   3   0   2      258.00      242.97      3.65 o 
   4   0   2       42.40       35.99      1.06 o 
   5   0   2       95.72       95.94      2.27 o 
   6   0   2        6.29        7.07      1.79 o 
   7   0   2      242.52      226.14      5.27 o 
   8   0   2        1.49       -0.68      1.92 o 
   9   0   2       34.59       35.49      2.61 o 
  -9   1   2        9.13       12.09      2.42 o 
  -8   1   2       39.40       42.71      3.58 o 
  -7   1   2        9.27        9.83      1.67 o 
  -6   1   2      761.31      736.68     14.10 o 
  -5   1   2      186.02      169.47      4.50 o 
  -4   1   2      728.72      796.10     11.45 o 
  -3   1   2     3984.92     4133.15     57.49 o 
  -2   1   2      677.87      664.04      9.37 o 
  -1   1   2     2540.06     2769.48     34.03 o 
   0   1   2       36.19       38.31      0.57 o 
   1   1   2       31.00       32.63      0.58 o 
   2   1   2    41167.29    34310.90    618.49 o 
   3   1   2      720.20      721.81     10.99 o 
   4   1   2      699.91      637.70      9.86 o 
   5   1   2      435.84      433.82      7.39 o 
   6   1   2      105.71      111.20      2.72 o 
   7   1   2      551.13      525.09     10.39 o 
   8   1   2       97.52      101.29      3.45 o 
   9   1   2        0.29       -1.19      2.23 o 
  -8   2   2        5.95        5.72      2.13 o 
  -7   2   2       23.90       24.67      2.30 o 
  -6   2   2        8.77        7.38      1.52 o 
  -5   2   2      340.13      332.77      7.05 o 
  -4   2   2      227.59      251.40      4.99 o 
  -3   2   2      735.31      728.72     11.14 o 
  -2   2   2      303.56      328.69      4.79 o 
  -1   2   2      157.86      140.24      2.28 o 
   0   2   2      294.68      273.95      4.25 o 
   1   2   2      609.09      662.42     10.01 o 
   2   2   2     9420.92     8908.52    148.18 o 
   3   2   2     3668.38     3896.59     64.31 o 
   4   2   2      105.38      117.38      2.46 o 
   5   2   2       41.73       44.58      1.37 o 
   6   2   2      802.39      789.47     12.27 o 
   7   2   2       44.27       39.55      2.36 o 
   8   2   2        4.85        1.22      1.95 o 
   9   2   2       15.59       16.22      3.00 o 
  10   2   2        3.96        3.70      4.78 o 
  -8   3   2        3.07        0.37      2.12 o 
  -7   3   2       18.59       16.63      2.07 o 
  -6   3   2        2.01        1.42      1.56 o 
  -5   3   2      158.56      159.97      4.02 o 
  -4   3   2      780.66      717.90     13.53 o 
  -3   3   2     1100.18     1150.01     16.07 o 
  -2   3   2      821.09      863.66     12.07 o 
  -1   3   2     2217.19     2230.63     36.42 o 
   0   3   2       66.18       62.23      1.32 o 
   1   3   2     6020.85     5460.15     96.50 o 
   2   3   2       73.22       67.96      1.63 o 
   3   3   2     1011.21     1003.57     16.79 o 
   4   3   2     4281.42     4223.19     69.82 o 
   5   3   2      433.36      424.02      7.53 o 
   6   3   2      684.54      640.24     11.14 o 
   7   3   2       24.08       28.88      1.49 o 
   8   3   2        9.35        7.54      2.55 o 
   9   3   2      165.24      160.87      6.60 o 
  10   3   2        0.12        0.51      3.12 o 
  -7   4   2        8.80        9.35      2.10 o 
  -6   4   2      176.28      170.58      4.54 o 
  -5   4   2       68.14       57.56      2.24 o 
  -4   4   2       13.00       11.09      1.28 o 
  -3   4   2      242.98      240.39      3.74 o 
  -2   4   2        3.48        2.29      0.41 o 
  -1   4   2       96.12       83.35      1.86 o 
   0   4   2      303.03      286.36      4.98 o 
   1   4   2        4.99       10.65      0.57 o 
   2   4   2      128.42      119.95      2.09 o 
   3   4   2      838.40      887.69     15.01 o 
   4   4   2       79.06       74.25      2.50 o 
   5   4   2       48.33       43.61      1.41 o 
   6   4   2        0.67        0.71      1.03 o 
   7   4   2       11.80        9.93      1.26 o 
   8   4   2       34.54       37.33      3.14 o 
   9   4   2        0.70        1.20      2.36 o 
  10   4   2        0.44        2.71      2.81 o 
  -7   5   2       33.61       29.52      2.61 o 
  -6   5   2        5.68        1.81      1.83 o 
  -5   5   2        6.88        4.51      1.54 o 
  -4   5   2       39.83       39.39      1.66 o 
  -3   5   2       98.39       89.11      2.51 o 
  -2   5   2     1086.87     1039.97     15.81 o 
  -1   5   2      418.51      420.41      7.32 o 
   0   5   2     1616.35     1707.47     28.22 o 
   1   5   2       43.13       30.74      1.00 o 
   2   5   2      393.04      387.83      6.22 o 
   3   5   2     3442.50     3425.96     56.79 o 
   4   5   2       29.12       19.32      1.01 o 
   5   5   2      266.40      255.86      5.34 o 
   6   5   2      458.57      445.37      8.93 o 
   7   5   2      219.54      214.04      4.96 o 
   8   5   2       69.11       71.12      3.26 o 
   9   5   2        6.40        7.87      2.68 o 
  10   5   2        0.81        4.33      4.25 o 
  -6   6   2        8.66        8.17      2.04 o 
  -5   6   2        7.52        9.83      1.85 o 
  -4   6   2       18.64       23.70      1.54 o 
  -3   6   2      142.56      127.19      3.30 o 
  -2   6   2      334.14      346.66      6.36 o 
  -1   6   2      167.73      170.38      3.49 o 
   0   6   2       66.15       65.80      1.85 o 
   1   6   2      239.16      249.17      4.64 o 
   2   6   2       11.26       17.34      0.82 o 
   3   6   2        6.24        5.01      0.69 o 
   4   6   2        4.47        5.88      0.88 o 
   5   6   2       86.24       81.60      2.42 o 
   6   6   2       87.30       81.77      2.63 o 
   7   6   2       68.99       62.72      2.50 o 
   8   6   2        3.75        3.06      2.12 o 
   9   6   2        0.42        0.26      2.50 o 
  10   6   2       26.21       35.46     10.45 o 
  -5   7   2        5.73        3.82      1.89 o 
  -4   7   2        7.40        3.54      1.44 o 
  -3   7   2       26.31       22.46      1.57 o 
  -2   7   2      197.53      180.95      4.12 o 
  -1   7   2       15.11       12.56      1.25 o 
   0   7   2      656.85      610.28      9.62 o 
   1   7   2      198.47      182.04      3.68 o 
   2   7   2      262.32      276.82      6.66 o 
   3   7   2      193.09      180.40      4.01 o 
   4   7   2      104.86      102.85      2.51 o 
   5   7   2      317.22      304.45      5.77 o 
   6   7   2      166.74      170.56      3.78 o 
   7   7   2       31.74       32.75      1.71 o 
   8   7   2       82.83       89.58      4.33 o 
   9   7   2        6.46        7.81      2.35 o 
  -4   8   2        5.40        5.48      1.76 o 
  -3   8   2        0.49       -1.44      1.45 o 
  -2   8   2        0.82        3.05      1.18 o 
  -1   8   2        5.14        9.42      1.04 o 
   0   8   2       26.88       37.70      1.24 o 
   1   8   2       81.59       84.29      2.09 o 
   2   8   2        9.68        3.87      0.95 o 
   3   8   2      110.63      111.26      2.66 o 
   4   8   2       87.05       73.07      2.92 o 
   5   8   2       40.21       49.06      1.81 o 
   6   8   2       56.22       52.14      1.94 o 
   7   8   2        8.35        9.97      1.74 o 
   8   8   2       27.64       28.62      1.95 o 
   9   8   2       23.18       20.09      2.17 o 
  -3   9   2       50.68       47.26      2.46 o 
  -2   9   2        3.05        0.13      1.33 o 
  -1   9   2      131.73      119.90      3.07 o 
   0   9   2        9.30       11.74      1.19 o 
   1   9   2       51.24       52.16      1.64 o 
   2   9   2      128.52      114.64      2.97 o 
   3   9   2       21.40       23.19      1.75 o 
   4   9   2       34.27       36.04      2.13 o 
   5   9   2       91.19       87.85      2.61 o 
   6   9   2       14.73       13.84      2.49 o 
   7   9   2      222.01      234.04      5.63 o 
   8   9   2        9.04       12.39      2.48 o 
  -1  10   2        5.77        8.86      1.56 o 
   0  10   2        5.53        9.43      1.42 o 
   1  10   2       17.17        9.83      1.27 o 
   2  10   2       39.86       47.97      2.46 o 
   3  10   2        1.10        2.90      1.54 o 
   4  10   2       55.52       71.72      2.68 o 
   5  10   2       14.33       11.00      1.75 o 
   6  10   2        2.48       -0.06      1.56 o 
   7  10   2        2.58        1.76      1.71 o 
   1  11   2       28.92       26.46      1.53 o 
   2  11   2        1.82        0.40      1.46 o 
   3  11   2        0.69        0.53      1.60 o 
   4  11   2       51.34       54.54      2.43 o 
   5  11   2       16.01       15.03      1.90 o 
   6  11   2       51.93       63.94      3.58 o 
  -4 -10   3       44.12       47.52      2.63 o 
  -3 -10   3       11.39        9.79      1.80 o 
  -2 -10   3       13.25       12.55      1.96 o 
  -1 -10   3       24.51       30.87      2.12 o 
  -6  -9   3      116.47      136.62      4.30 o 
  -5  -9   3       17.94       13.40      1.73 o 
  -4  -9   3       83.26       90.78      3.06 o 
  -3  -9   3       32.56       34.61      2.14 o 
  -2  -9   3        1.98        1.65      1.51 o 
  -1  -9   3       55.85       62.64      2.23 o 
   0  -9   3       11.14       11.34      1.71 o 
   1  -9   3       29.78       32.62      2.16 o 
  -7  -8   3       26.34       25.35      1.91 o 
  -6  -8   3      109.10      105.68      2.96 o 
  -5  -8   3        0.23        1.06      1.33 o 
  -4  -8   3        1.32        2.06      1.27 o 
  -3  -8   3      228.34      210.68      4.60 o 
  -2  -8   3       12.02       18.44      1.56 o 
  -1  -8   3        1.85        1.99      1.20 o 
   0  -8   3        9.46        7.29      1.32 o 
   1  -8   3       30.10       37.27      1.85 o 
   2  -8   3       83.51       73.28      3.29 o 
   3  -8   3       10.21       15.27      1.92 o 
  -8  -7   3       20.57       20.92      4.43 o 
  -7  -7   3       59.58       61.47      2.42 o 
  -6  -7   3        8.79        8.42      1.51 o 
  -5  -7   3       40.45       42.96      1.77 o 
  -4  -7   3      112.42      113.84      2.74 o 
  -3  -7   3      224.72      229.00      4.35 o 
  -2  -7   3       72.72       77.71      2.60 o 
  -1  -7   3       20.89       20.29      1.22 o 
   0  -7   3       60.47       64.78      1.96 o 
   1  -7   3      185.72      197.82      3.84 o 
   2  -7   3       13.78       12.02      1.41 o 
   3  -7   3      107.40      105.34      4.24 o 
   4  -7   3        8.37       12.36      2.07 o 
  -8  -6   3        7.40        5.32      2.42 o 
  -7  -6   3      147.68      150.49      3.74 o 
  -6  -6   3       22.80       26.29      1.70 o 
  -5  -6   3       73.26       76.19      2.53 o 
  -4  -6   3      188.01      180.10      3.55 o 
  -3  -6   3       78.69       75.61      2.19 o 
  -2  -6   3      232.96      221.50      4.48 o 
  -1  -6   3     1029.04      987.49     14.14 o 
   0  -6   3      414.52      422.52      6.88 o 
   1  -6   3       33.01       30.04      1.63 o 
   2  -6   3       29.93       29.41      1.91 o 
   3  -6   3        5.70        5.94      1.56 o 
   4  -6   3       61.51       55.64      2.56 o 
   5  -6   3        9.38       15.40      2.22 o 
  -9  -5   3        0.53        0.79      3.21 o 
  -8  -5   3       10.95       10.42      5.88 o 
  -7  -5   3      169.11      159.23      4.27 o 
  -6  -5   3       13.01       14.15      1.39 o 
  -5  -5   3      445.54      411.09      7.75 o 
  -4  -5   3       29.41       28.75      1.36 o 
  -3  -5   3      559.74      560.85      9.11 o 
  -2  -5   3      846.30      773.65     13.36 o 
  -1  -5   3       35.44       31.70      1.08 o 
   0  -5   3      673.21      657.65     10.13 o 
   1  -5   3        2.58        2.06      0.83 o 
   2  -5   3      482.42      463.03      8.13 o 
   3  -5   3      115.42      122.81      4.89 o 
   4  -5   3        1.59        1.76      1.50 o 
   5  -5   3       60.80       71.74      2.91 o 
   6  -5   3        0.42        0.40      1.93 o 
  -9  -4   3        1.55        4.60      3.14 o 
  -8  -4   3       55.43       62.77      3.91 o 
  -7  -4   3      462.09      460.64      9.58 o 
  -6  -4   3       15.25       17.86      1.32 o 
  -5  -4   3      346.79      361.95      6.09 o 
  -4  -4   3      127.77      132.12      2.62 o 
  -3  -4   3        3.94        6.36      1.24 o 
  -2  -4   3     1958.31     2078.14     29.63 o 
  -1  -4   3      135.93      134.55      3.06 o 
   0  -4   3     1790.65     1852.06     26.60 o 
   1  -4   3        5.41        5.71      0.81 o 
   2  -4   3        3.51        4.87      0.90 o 
   3  -4   3       50.13       48.96      1.67 o 
   4  -4   3       66.69       72.05      2.96 o 
   5  -4   3        4.43        2.75      1.54 o 
   6  -4   3        9.18        8.49      1.70 o 
   7  -4   3        0.08        1.04      2.56 o 
  -9  -3   3        0.31        2.05      3.06 o 
  -8  -3   3      207.23      195.74      7.21 o 
  -7  -3   3        4.26        5.66      1.48 o 
  -6  -3   3      231.29      217.39      4.45 o 
  -5  -3   3      234.02      211.85      3.83 o 
  -4  -3   3       61.91       44.14      1.34 o 
  -3  -3   3     1557.96     1463.56     20.98 o 
  -2  -3   3     1316.44     1417.03     20.28 o 
  -1  -3   3     1359.27     1370.18     23.14 o 
   0  -3   3      156.50      133.03      3.80 o 
   1  -3   3      657.81      657.46      9.39 o 
   2  -3   3     1489.27     1527.70     21.47 o 
   3  -3   3        3.98        9.52      1.24 o 
   4  -3   3      270.66      269.28      5.71 o 
   5  -3   3      209.59      202.64      4.21 o 
   6  -3   3       21.40       20.93      1.75 o 
   7  -3   3      153.19      159.59      6.57 o 
   8  -3   3        2.45        2.18      2.48 o 
  -9  -2   3       11.28       11.63      3.06 o 
  -8  -2   3       19.48       20.30      2.28 o 
  -7  -2   3       72.27       74.35      3.15 o 
  -6  -2   3      367.39      386.45      8.00 o 
  -5  -2   3      613.22      580.37      9.32 o 
  -4  -2   3      699.82      749.54     10.94 o 
  -3  -2   3     1132.91     1132.29     16.26 o 
  -2  -2   3      107.06      104.86      3.39 o 
  -1  -2   3      875.82      942.16     14.56 o 
   0  -2   3     1731.12     1842.02     23.92 o 
   1  -2   3      280.05      306.86      4.50 o 
   2  -2   3       45.12       49.12      1.22 o 
   3  -2   3      330.31      353.38      5.25 o 
   4  -2   3        2.94        3.92      0.86 o 
   5  -2   3      206.39      203.79      4.17 o 
   6  -2   3      223.24      223.56      6.54 o 
   7  -2   3        9.31        7.82      1.83 o 
   8  -2   3       12.85        8.42      2.27 o 
  -9  -1   3       13.45       21.19      6.37 o 
  -8  -1   3        1.49        0.14      2.14 o 
  -7  -1   3      194.71      187.89      5.31 o 
  -6  -1   3      134.82      125.07      3.29 o 
  -5  -1   3       16.45       15.79      0.93 o 
  -4  -1   3      957.76      930.63     14.44 o 
  -3  -1   3      230.03      226.07      4.15 o 
  -2  -1   3     1406.35     1430.24     21.95 o 
  -1  -1   3     4166.13     4171.09     59.33 o 
   0  -1   3     1027.84     1082.56     14.15 o 
   1  -1   3     1265.30     1185.72     16.62 o 
   2  -1   3      882.71      916.27     12.92 o 
   3  -1   3      726.94      701.09     10.78 o 
   4  -1   3      873.29      860.21     12.16 o 
   5  -1   3       19.80       19.53      1.44 o 
   6  -1   3      305.87      315.61      6.77 o 
   7  -1   3       18.68       19.87      2.76 o 
   8  -1   3        7.54        4.66      2.06 o 
   9  -1   3       15.41       18.31      3.04 o 
  -9   0   3       43.25       57.16      3.52 o 
  -8   0   3       49.66       52.35      2.91 o 
  -7   0   3       30.87       33.73      2.29 o 
  -6   0   3      653.65      664.67     14.92 o 
  -5   0   3       46.42       48.07      1.76 o 
  -4   0   3      266.52      229.47      4.31 o 
  -3   0   3     1581.44     1649.14     25.21 o 
  -2   0   3     2968.00     3225.27     48.88 o 
  -1   0   3     2881.60     3031.38     39.75 o 
   0   0   3        9.90       14.37      0.61 o 
   1   0   3      157.86      159.24      2.36 o 
   2   0   3     1794.26     1808.82     27.07 o 
   3   0   3      178.66      209.73      3.46 o 
   4   0   3      229.43      232.67      3.90 o 
   5   0   3       18.30       19.51      0.96 o 
   6   0   3      145.45      150.64      3.93 o 
   7   0   3        4.85        7.94      2.19 o 
   8   0   3        1.15       -0.28      1.89 o 
   9   0   3       11.59       11.15      2.81 o 
  -8   1   3        2.78        2.40      2.20 o 
  -7   1   3      180.06      174.11      4.31 o 
  -6   1   3       83.37       81.41      3.99 o 
  -5   1   3      233.11      208.44      4.64 o 
  -4   1   3      662.54      712.16     10.21 o 
  -3   1   3      169.98      180.00      2.84 o 
  -2   1   3     1854.44     1919.18     25.13 o 
  -1   1   3      270.12      294.79      4.26 o 
   0   1   3     3937.58     4005.50     79.49 o 
   1   1   3     1545.98     1641.59     20.03 o 
   2   1   3      982.07      990.94     12.93 o 
   3   1   3     3159.60     3128.53     46.69 o 
   4   1   3       15.77       17.39      0.83 o 
   5   1   3      534.69      521.44      8.25 o 
   6   1   3      413.13      393.04      8.00 o 
   7   1   3       45.50       47.69      3.53 o 
   8   1   3      143.70      141.12      4.10 o 
   9   1   3        0.69       -1.82      2.28 o 
  -8   2   3        0.75       -0.60      2.53 o 
  -7   2   3      104.63       96.96      3.34 o 
  -6   2   3      218.72      214.92      4.99 o 
  -5   2   3      263.65      250.54      5.44 o 
  -4   2   3      711.61      724.71     11.21 o 
  -3   2   3        6.39        9.79      0.75 o 
  -2   2   3     1906.93     1994.50     27.93 o 
  -1   2   3     2502.28     2641.44     34.76 o 
   0   2   3      844.09      853.21     11.11 o 
   1   2   3     3856.56     3770.36     81.22 o 
   2   2   3       38.92       33.76      1.11 o 
   3   2   3     1060.41     1015.11     15.33 o 
   4   2   3      373.35      383.47      6.11 o 
   5   2   3        2.33        3.27      0.69 o 
   6   2   3      245.07      240.24      4.80 o 
   7   2   3       18.56       15.78      1.67 o 
   8   2   3        2.04        1.61      1.90 o 
   9   2   3       14.25       13.85      7.08 o 
  -8   3   3        6.57        7.41      2.45 o 
  -7   3   3        0.59        0.54      1.80 o 
  -6   3   3      157.05      139.93      3.92 o 
  -5   3   3        2.35        1.93      1.31 o 
  -4   3   3       46.28       52.07      2.15 o 
  -3   3   3      470.84      496.15      7.72 o 
  -2   3   3     1120.57     1292.64     19.46 o 
  -1   3   3        6.18        7.32      1.02 o 
   0   3   3     2211.56     2341.83     35.47 o 
   1   3   3      231.13      251.42      5.44 o 
   2   3   3     2731.53     2729.99     41.37 o 
   3   3   3     2756.26     3057.70     50.52 o 
   4   3   3       11.73       11.52      0.77 o 
   5   3   3      526.35      507.55      8.85 o 
   6   3   3        4.94        6.70      0.99 o 
   7   3   3      225.97      208.55      4.27 o 
   8   3   3      168.77      175.55      6.24 o 
   9   3   3        0.96       -0.03      3.54 o 
  10   3   3       42.88       55.55      5.67 o 
  -7   4   3       14.04       16.32      2.25 o 
  -6   4   3       17.84       14.91      1.92 o 
  -5   4   3      227.39      229.67      5.72 o 
  -4   4   3      129.04      126.49      3.17 o 
  -3   4   3      413.27      410.39      6.50 o 
  -2   4   3      709.08      727.71     10.28 o 
  -1   4   3      215.09      199.11      3.63 o 
   0   4   3     1335.11     1295.46     21.37 o 
   1   4   3      287.72      277.79      4.79 o 
   2   4   3      243.83      206.09      4.43 o 
   3   4   3     2493.71     2491.56     41.26 o 
   4   4   3      379.36      359.11      5.77 o 
   5   4   3      121.15      112.45      2.45 o 
   6   4   3        5.71        4.59      0.91 o 
   7   4   3       75.48       71.41      3.94 o 
   8   4   3       73.57       76.98      4.96 o 
   9   4   3       36.23       35.85      3.40 o 
  10   4   3       19.19       21.54      5.31 o 
  -7   5   3        1.64        3.71      2.48 o 
  -6   5   3       12.06       10.03      1.96 o 
  -5   5   3        0.55        1.83      1.64 o 
  -4   5   3        9.10        7.35      1.28 o 
  -3   5   3      279.31      276.18      4.62 o 
  -2   5   3       13.05       12.22      1.04 o 
  -1   5   3      548.49      544.23      9.31 o 
   0   5   3      105.76      121.33      2.46 o 
   1   5   3      792.85      817.10     13.66 o 
   2   5   3      698.78      719.57     11.20 o 
   3   5   3      100.88       95.38      1.89 o 
   4   5   3     1230.67     1321.52     22.33 o 
   5   5   3      124.32      119.06      2.95 o 
   6   5   3      114.78      100.26      2.84 o 
   7   5   3      174.15      175.90      4.30 o 
   8   5   3        5.52        4.07      1.51 o 
   9   5   3       48.45       52.94      3.47 o 
  10   5   3       16.74       14.27      3.27 o 
  -6   6   3       12.20       14.13      2.22 o 
  -5   6   3       34.88       36.61      2.24 o 
  -4   6   3       22.76       24.20      1.56 o 
  -3   6   3      219.11      226.16      4.45 o 
  -2   6   3        2.00        1.12      1.02 o 
  -1   6   3      927.72      931.85     15.68 o 
   0   6   3      217.09      217.05      4.16 o 
   1   6   3      227.98      236.01      4.42 o 
   2   6   3      429.15      407.39      7.00 o 
   3   6   3       75.28       85.74      1.82 o 
   4   6   3      990.55     1001.57     15.64 o 
   5   6   3      225.23      228.92      4.86 o 
   6   6   3        3.19        2.48      1.10 o 
   7   6   3       35.22       38.70      1.91 o 
   8   6   3        8.16        9.36      2.09 o 
   9   6   3       18.51       22.59      3.00 o 
  10   6   3        0.34       -1.42      6.02 o 
  -5   7   3        1.89        3.85      1.91 o 
  -4   7   3       40.44       34.24      1.87 o 
  -3   7   3      163.80      164.89      3.70 o 
  -2   7   3      232.15      222.46      4.32 o 
  -1   7   3       64.18       55.41      1.68 o 
   0   7   3       13.27       12.12      0.99 o 
   1   7   3       98.24       84.94      2.17 o 
   2   7   3       21.79       27.42      0.93 o 
   3   7   3      262.09      266.91      5.98 o 
   4   7   3      238.91      220.66      4.31 o 
   5   7   3        4.45        4.14      1.02 o 
   6   7   3      351.70      332.18      6.34 o 
   7   7   3        3.64        2.87      1.47 o 
   8   7   3       79.54       68.15      3.17 o 
   9   7   3        6.34        5.36      2.10 o 
  -4   8   3       12.75       13.61      1.82 o 
  -3   8   3        0.30       -2.17      1.44 o 
  -2   8   3      110.39      121.46      2.88 o 
  -1   8   3       74.95       76.49      2.34 o 
   0   8   3        5.58        8.87      1.15 o 
   1   8   3      129.86      132.96      3.16 o 
   2   8   3      148.38      161.46      5.01 o 
   3   8   3       37.05       42.93      2.44 o 
   4   8   3      145.97      145.68      3.26 o 
   5   8   3        0.70       -0.62      1.10 o 
   6   8   3       81.85       90.81      2.69 o 
   7   8   3       12.22       16.07      1.86 o 
   8   8   3        1.15        0.87      1.64 o 
   9   8   3       48.46       56.40      7.97 o 
  -3   9   3        5.56        2.54      1.56 o 
  -2   9   3        0.05        0.77      1.33 o 
  -1   9   3        2.83        2.63      1.03 o 
   0   9   3        2.17        3.94      1.33 o 
   1   9   3       37.77       25.79      1.12 o 
   2   9   3       17.56       14.14      1.19 o 
   3   9   3       60.27       53.22      1.88 o 
   4   9   3       17.06       21.33      1.47 o 
   5   9   3       73.41       68.78      2.33 o 
   6   9   3        0.62        2.86      1.40 o 
   7   9   3       36.30       31.66      1.95 o 
   8   9   3       49.78       49.05      2.82 o 
  -1  10   3        2.99        2.86      1.43 o 
   0  10   3       53.51       56.09      3.17 o 
   1  10   3        7.77        7.79      1.14 o 
   2  10   3        0.51       -0.10      1.25 o 
   3  10   3      114.75      125.07      3.23 o 
   4  10   3        6.16        2.46      1.35 o 
   5  10   3       48.08       55.94      2.15 o 
   6  10   3       25.59       30.96      1.92 o 
   7  10   3        7.34        2.83      1.99 o 
   1  11   3       12.19       17.15      1.72 o 
   2  11   3       16.50       14.38      1.60 o 
   3  11   3        0.38        0.68      1.53 o 
   4  11   3       36.48       24.29      1.85 o 
   5  11   3        1.53        5.50      1.73 o 
   6  11   3        1.48        0.99      1.97 o 
  -5  -9   4       63.88       61.17      2.91 o 
  -4  -9   4       47.59       43.78      2.41 o 
  -3  -9   4       13.33       15.91      1.78 o 
  -2  -9   4       24.52       32.86      2.16 o 
  -1  -9   4        7.46        4.46      1.61 o 
   0  -9   4       42.61       50.88      2.23 o 
  -7  -8   4       81.25       81.48      2.81 o 
  -6  -8   4        0.83        2.46      1.56 o 
  -5  -8   4      102.78      113.71      3.75 o 
  -4  -8   4       13.41       16.12      1.78 o 
  -3  -8   4        6.86        9.24      1.57 o 
  -2  -8   4      158.00      149.12      3.45 o 
  -1  -8   4        2.10        2.46      1.46 o 
   0  -8   4      169.50      170.21      3.71 o 
   1  -8   4       17.51       20.51      1.73 o 
   2  -8   4        0.08        0.36      1.70 o 
  -8  -7   4       25.67       24.96      3.00 o 
  -7  -7   4       70.57       75.21      3.79 o 
  -6  -7   4       30.14       30.00      1.87 o 
  -5  -7   4       33.34       31.98      1.68 o 
  -4  -7   4       25.26       28.84      1.72 o 
  -3  -7   4      206.15      209.11      4.53 o 
  -2  -7   4       12.71       13.21      1.77 o 
  -1  -7   4        0.58        0.63      1.17 o 
   0  -7   4        1.48        2.03      1.32 o 
   1  -7   4        8.50        6.87      1.34 o 
   2  -7   4      165.07      181.53      4.41 o 
   3  -7   4       14.15       17.26      2.07 o 
   4  -7   4       12.28       19.29      2.60 o 
  -8  -6   4      108.06      120.18      7.21 o 
  -7  -6   4       66.90       72.47      3.44 o 
  -6  -6   4      106.33      108.20      2.90 o 
  -5  -6   4      150.98      149.67      3.27 o 
  -4  -6   4       55.73       61.56      2.10 o 
  -3  -6   4      274.39      270.33      7.56 o 
  -2  -6   4       69.55       71.56      2.23 o 
  -1  -6   4      281.10      270.63      4.71 o 
   0  -6   4       29.63       36.19      1.50 o 
   1  -6   4      228.92      211.59      4.01 o 
   2  -6   4       30.35       29.96      1.53 o 
   3  -6   4        0.19       -0.89      1.56 o 
   4  -6   4        1.26        1.32      1.75 o 
   5  -6   4       53.39       50.61      2.90 o 
  -8  -5   4       31.73       36.63      4.14 o 
  -7  -5   4      180.10      157.85      5.05 o 
  -6  -5   4       77.05       87.21      2.52 o 
  -5  -5   4        1.76        1.87      1.06 o 
  -4  -5   4        2.72        1.19      0.92 o 
  -3  -5   4       90.70       94.15      2.42 o 
  -2  -5   4      134.45      113.15      2.81 o 
  -1  -5   4     1235.74     1189.77     16.85 o 
   0  -5   4      147.85      158.38      3.03 o 
   1  -5   4      351.66      367.12      6.06 o 
   2  -5   4      191.68      183.38      3.86 o 
   3  -5   4       73.49       78.39      2.40 o 
   4  -5   4       93.52      101.77      3.30 o 
   5  -5   4        3.99        5.16      2.30 o 
   6  -5   4        8.29        8.43      1.92 o 
  -9  -4   4       59.26       63.30     10.45 o 
  -8  -4   4       29.91       30.49      3.54 o 
  -7  -4   4       16.11       14.35      2.24 o 
  -6  -4   4     1105.39     1091.80     17.34 o 
  -5  -4   4      133.52      140.97      2.96 o 
  -4  -4   4      737.71      705.63     10.46 o 
  -3  -4   4      159.95      161.27      3.30 o 
  -2  -4   4      316.83      302.21      5.09 o 
  -1  -4   4     1842.35     1780.62     24.89 o 
   0  -4   4      220.79      223.56      3.51 o 
   1  -4   4       68.68       69.18      1.92 o 
   2  -4   4      368.19      368.39      6.58 o 
   3  -4   4       62.60       61.07      1.99 o 
   4  -4   4      195.81      187.13      4.46 o 
   5  -4   4       14.51       15.45      1.79 o 
   6  -4   4       35.85       36.08      2.16 o 
   7  -4   4        7.20        6.12      2.35 o 
  -9  -3   4       44.42       44.88      7.26 o 
  -8  -3   4        2.08       -0.56      3.72 o 
  -7  -3   4       31.47       26.88      2.32 o 
  -6  -3   4       52.36       54.54      1.91 o 
  -5  -3   4        0.74        1.76      0.78 o 
  -4  -3   4       28.70       22.11      0.98 o 
  -3  -3   4       96.79      112.59      2.26 o 
  -2  -3   4      836.32      822.78     12.84 o 
  -1  -3   4     1761.34     1981.67     25.94 o 
   0  -3   4     1854.59     1935.25     26.81 o 
   1  -3   4      123.20      101.16      2.21 o 
   2  -3   4      240.87      237.65      4.02 o 
   3  -3   4      136.18      126.38      3.86 o 
   4  -3   4      155.93      149.01      3.67 o 
   5  -3   4      105.29      101.64      3.16 o 
   6  -3   4       33.03       35.52      1.99 o 
   7  -3   4        0.09        0.79      2.03 o 
  -9  -2   4       52.53       53.88      4.17 o 
  -8  -2   4        5.44        4.17      2.81 o 
  -7  -2   4      477.32      475.98     11.30 o 
  -6  -2   4      201.12      197.42      5.72 o 
  -5  -2   4      512.78      496.39      7.54 o 
  -4  -2   4     1874.07     1901.12     29.26 o 
  -3  -2   4      384.39      374.93      6.08 o 
  -2  -2   4     1603.28     1467.68     22.59 o 
  -1  -2   4     1224.50     1285.89     19.85 o 
   0  -2   4     1051.21      992.50     13.83 o 
   1  -2   4     2035.95     2020.92     30.31 o 
   2  -2   4      119.65      126.54      2.36 o 
   3  -2   4     1031.45     1051.75     16.04 o 
   4  -2   4       46.10       47.99      1.61 o 
   5  -2   4        2.32        1.86      1.18 o 
   6  -2   4      327.27      317.28      6.10 o 
   7  -2   4        4.31        1.10      1.91 o 
   8  -2   4        6.85        6.70      2.30 o 
  -9  -1   4       12.92       17.74      3.37 o 
  -8  -1   4       33.24       31.69      2.57 o 
  -7  -1   4       44.57       44.84      2.57 o 
  -6  -1   4      126.61      124.78      3.87 o 
  -5  -1   4       13.32       19.62      1.52 o 
  -4  -1   4      431.16      444.09      7.20 o 
  -3  -1   4       72.08       59.21      2.76 o 
  -2  -1   4       42.81       60.02      1.40 o 
  -1  -1   4     1009.46     1075.91     15.13 o 
   0  -1   4        3.88        6.89      0.65 o 
   1  -1   4      560.82      575.67      8.82 o 
   2  -1   4      516.42      475.63      7.38 o 
   3  -1   4      479.42      485.82      7.62 o 
   4  -1   4       48.41       40.86      1.30 o 
   5  -1   4       83.03       76.04      2.21 o 
   6  -1   4       39.70       37.46      2.66 o 
   7  -1   4       52.87       45.88      2.52 o 
   8  -1   4       27.24       27.04      2.46 o 
  -8   0   4      107.92      108.37      4.28 o 
  -7   0   4        7.88       10.80      1.92 o 
  -6   0   4      231.61      222.53      5.86 o 
  -5   0   4     1249.02     1258.89     23.61 o 
  -4   0   4      414.67      419.68      7.41 o 
  -3   0   4     3233.99     3455.32     57.14 o 
  -2   0   4      293.09      256.12      3.64 o 
  -1   0   4     1936.36     2110.19     25.90 o 
   0   0   4     4740.43     4501.31     85.18 o 
   1   0   4      911.43      968.80     14.54 o 
   2   0   4      540.13      537.55      8.25 o 
   3   0   4     2873.25     2959.19     44.26 o 
   4   0   4      307.08      303.57      4.58 o 
   5   0   4      865.23      826.66     12.82 o 
   6   0   4      236.06      216.27      4.99 o 
   7   0   4       85.13       78.53      2.90 o 
   8   0   4       78.79       82.91      3.29 o 
   9   0   4        1.55        0.71      2.57 o 
  -8   1   4       10.17       10.35      2.36 o 
  -7   1   4       13.39       13.76      2.16 o 
  -6   1   4        0.68        0.66      1.35 o 
  -5   1   4      194.03      201.65      4.44 o 
  -4   1   4       13.85       18.42      0.79 o 
  -3   1   4      120.15      162.13      2.59 o 
  -2   1   4     1318.17     1487.23     22.69 o 
  -1   1   4      337.07      359.36      5.19 o 
   0   1   4     1434.03     1469.48     25.25 o 
   1   1   4     1606.06     1638.92     21.25 o 
   2   1   4      756.68      812.16     12.31 o 
   3   1   4       16.48       19.64      0.65 o 
   4   1   4        3.06        0.96      0.66 o 
   5   1   4        1.82        1.70      0.77 o 
   6   1   4      167.06      154.20      3.11 o 
   7   1   4       15.60       21.03      1.84 o 
   8   1   4        1.43        3.32      1.89 o 
   9   1   4       36.39       44.17      3.26 o 
  -8   2   4       57.77       60.09      3.40 o 
  -7   2   4        0.92        2.02      1.89 o 
  -6   2   4      199.23      205.85      5.45 o 
  -5   2   4       75.20       72.37      3.46 o 
  -4   2   4      652.07      607.83     10.34 o 
  -3   2   4     1147.02     1122.41     17.22 o 
  -2   2   4     2937.92     3341.35     46.70 o 
  -1   2   4     2652.31     2858.10     37.04 o 
   0   2   4      216.60      191.65      2.78 o 
   1   2   4     1792.85     1851.85     24.07 o 
   2   2   4     2066.90     2079.99     35.95 o 
   3   2   4      336.88      383.91      6.01 o 
   4   2   4     7953.05     8254.07    122.97 o 
   5   2   4       30.28       31.84      1.17 o 
   6   2   4      361.33      347.47      5.85 o 
   7   2   4       53.73       62.09      2.39 o 
   8   2   4       24.71       21.34      2.73 o 
   9   2   4       43.70       46.47      2.93 o 
  -7   3   4        7.56        5.89      2.05 o 
  -6   3   4       28.45       26.37      1.92 o 
  -5   3   4       20.53       25.17      1.61 o 
  -4   3   4      142.43      145.82      3.95 o 
  -3   3   4     1053.87     1040.29     15.80 o 
  -2   3   4      483.22      549.48      8.42 o 
  -1   3   4      114.54      111.99      2.13 o 
   0   3   4       17.60       16.76      0.49 o 
   1   3   4       97.94       82.84      2.17 o 
   2   3   4      586.15      579.21      8.92 o 
   3   3   4      827.48      830.20     13.94 o 
   4   3   4     1856.59     1856.66     30.86 o 
   5   3   4      377.81      405.22      7.21 o 
   6   3   4       73.62       77.47      2.21 o 
   7   3   4        2.98        3.54      1.30 o 
   8   3   4       63.06       66.83      3.62 o 
   9   3   4       10.83       14.02      2.97 o 
  10   3   4        0.54       -2.48      4.25 o 
  -7   4   4       44.59       39.22      3.90 o 
  -6   4   4       28.97       29.89      2.79 o 
  -5   4   4      139.55      127.33      3.52 o 
  -4   4   4        8.06        8.38      1.24 o 
  -3   4   4      190.21      190.02      3.34 o 
  -2   4   4      940.31      892.92     13.59 o 
  -1   4   4     2262.45     2297.25     34.18 o 
   0   4   4     1340.73     1442.98     23.84 o 
   1   4   4     1217.03     1179.95     21.97 o 
   2   4   4      150.42      147.10      2.69 o 
   3   4   4     1841.29     1825.08     30.32 o 
   4   4   4        9.66       10.75      0.86 o 
   5   4   4      687.40      685.65     11.76 o 
   6   4   4      556.61      518.62     10.20 o 
   7   4   4       51.90       51.54      2.09 o 
   8   4   4       31.93       32.80      2.81 o 
   9   4   4       56.03       58.12      3.66 o 
  10   4   4       18.30       26.56      6.02 o 
  -6   5   4       33.39       39.05      2.72 o 
  -5   5   4        2.83        1.53      1.49 o 
  -4   5   4      316.50      314.76      6.50 o 
  -3   5   4      199.08      183.35      4.06 o 
  -2   5   4        0.34        1.63      0.85 o 
  -1   5   4      251.37      220.38      4.03 o 
   0   5   4       25.80       24.60      0.94 o 
   1   5   4        0.93        2.89      0.59 o 
   2   5   4       55.30       58.50      1.25 o 
   3   5   4      186.90      205.32      3.73 o 
   4   5   4      163.85      161.21      3.15 o 
   5   5   4      141.09      134.49      3.20 o 
   6   5   4       11.24        9.54      1.13 o 
   7   5   4       20.22       18.34      2.61 o 
   8   5   4       25.60       23.22      1.81 o 
   9   5   4       23.23       34.70      5.31 o 
  10   5   4       25.09       31.87      5.67 o 
  -6   6   4        3.05        3.03      2.32 o 
  -5   6   4       26.52       27.46      1.98 o 
  -4   6   4      131.61      120.21      3.40 o 
  -3   6   4        2.12        1.10      1.07 o 
  -2   6   4       74.77       71.67      2.08 o 
  -1   6   4      207.02      199.14      5.93 o 
   0   6   4      781.82      740.77     12.53 o 
   1   6   4      477.14      458.51      7.95 o 
   2   6   4      873.75      906.39     14.11 o 
   3   6   4      241.99      227.48      3.86 o 
   4   6   4      114.64      124.44      2.98 o 
   5   6   4      530.06      506.33      9.88 o 
   6   6   4       29.30       28.53      1.85 o 
   7   6   4       74.10       73.28      2.63 o 
   8   6   4       96.39       95.38      3.23 o 
   9   6   4        1.90        1.42      4.96 o 
  10   6   4       19.42       24.79      6.73 o 
  -5   7   4        9.84       15.71      2.23 o 
  -4   7   4       54.39       62.68      2.57 o 
  -3   7   4        0.81        2.10      1.38 o 
  -2   7   4       74.74       76.83      2.47 o 
  -1   7   4      152.19      132.54      2.74 o 
   0   7   4       77.28       88.60      2.01 o 
   1   7   4      123.56      128.89      2.82 o 
   2   7   4       60.74       54.30      1.52 o 
   3   7   4      256.73      261.36      5.49 o 
   4   7   4      128.61      117.75      2.65 o 
   5   7   4       16.87       12.36      1.12 o 
   6   7   4       57.80       70.22      2.41 o 
   7   7   4       41.13       37.56      1.97 o 
   8   7   4        4.14        6.05      2.17 o 
   9   7   4       27.05       21.23      2.69 o 
  -4   8   4        1.61        1.21      1.70 o 
  -3   8   4       55.97       51.03      2.12 o 
  -2   8   4        2.29        1.42      1.58 o 
  -1   8   4       18.66       17.70      1.40 o 
   0   8   4      310.58      295.18      5.13 o 
   1   8   4        2.60        1.00      1.06 o 
   2   8   4      244.48      221.35      4.36 o 
   3   8   4      112.23      106.81      2.58 o 
   4   8   4      202.74      206.61      4.18 o 
   5   8   4       93.87       88.62      2.76 o 
   6   8   4        3.97        3.89      1.18 o 
   7   8   4       45.39       48.12      2.37 o 
   8   8   4       53.09       53.35      4.73 o 
   9   8   4        2.60        2.67      2.69 o 
  -3   9   4       47.43       47.98      2.24 o 
  -2   9   4        0.47       -0.80      1.25 o 
  -1   9   4        0.53        1.29      1.96 o 
   0   9   4        3.28        5.80      1.24 o 
   1   9   4        5.96        9.19      1.31 o 
   2   9   4        4.39        2.39      0.88 o 
   3   9   4       53.36       64.48      2.04 o 
   4   9   4        3.02        0.56      1.18 o 
   5   9   4       31.07       38.01      1.79 o 
   6   9   4       44.00       36.90      2.03 o 
   7   9   4        1.74        3.62      1.80 o 
   8   9   4        4.12        1.75      1.92 o 
  -1  10   4       19.03       18.01      2.01 o 
   0  10   4        0.26        0.57      1.37 o 
   1  10   4       76.80       73.56      2.32 o 
   2  10   4        5.32        3.93      1.23 o 
   3  10   4        4.77        2.47      1.32 o 
   4  10   4       48.65       50.72      1.99 o 
   5  10   4       23.46       23.88      1.68 o 
   6  10   4        8.35       14.20      1.92 o 
   7  10   4       29.54       30.93      2.37 o 
   8  10   4       18.87       13.81      2.76 o 
   0  11   4        1.20        3.68      1.39 o 
   1  11   4        0.54        0.15      1.19 o 
   2  11   4       26.37       31.12      1.83 o 
   3  11   4       51.29       34.72      1.90 o 
   4  11   4       26.36       36.92      2.06 o 
   5  11   4        0.47        0.67      1.83 o 
   6  11   4        8.49       16.22      2.48 o 
  -4  -9   5        0.11        1.48      1.72 o 
  -3  -9   5       16.26       14.35      1.88 o 
  -2  -9   5        5.19        7.51      1.98 o 
  -1  -9   5        0.03       -0.88      1.76 o 
  -6  -8   5        9.75       13.97      1.98 o 
  -5  -8   5        5.78        6.50      1.78 o 
  -4  -8   5      130.99      145.68      3.94 o 
  -3  -8   5        0.50        1.33      1.46 o 
  -2  -8   5        5.63        8.97      1.80 o 
  -1  -8   5      175.11      169.95      3.70 o 
   0  -8   5       12.87       10.37      1.57 o 
   1  -8   5       52.44       58.55      2.36 o 
   2  -8   5        8.81        7.81      1.93 o 
  -7  -7   5        1.74        3.15      2.49 o 
  -6  -7   5       74.34       75.46      2.78 o 
  -5  -7   5        6.21        5.33      1.57 o 
  -4  -7   5       55.35       54.66      2.23 o 
  -3  -7   5       28.03       27.30      2.13 o 
  -2  -7   5       92.70       95.84      3.23 o 
  -1  -7   5      394.27      359.33      6.20 o 
   0  -7   5       83.64       86.96      2.50 o 
   1  -7   5       16.19       12.99      1.52 o 
   2  -7   5        0.08       -1.70      1.39 o 
   3  -7   5       45.08       53.04      2.72 o 
  -8  -6   5        0.32        4.07      3.21 o 
  -7  -6   5       97.17       95.62      4.06 o 
  -6  -6   5       64.40       59.51      2.32 o 
  -5  -6   5       55.51       55.03      2.21 o 
  -4  -6   5      155.07      154.51      4.00 o 
  -3  -6   5        3.04        1.38      1.27 o 
  -2  -6   5      336.90      335.95      5.81 o 
  -1  -6   5       98.80       98.05      2.51 o 
   0  -6   5      192.77      189.82      3.74 o 
   1  -6   5        6.17        6.04      1.26 o 
   2  -6   5       34.06       32.94      1.64 o 
   3  -6   5       63.48       72.80      4.30 o 
   4  -6   5        0.57        0.08      1.87 o 
  -8  -5   5        3.88        2.98      2.62 o 
  -7  -5   5      203.72      213.45      7.50 o 
  -6  -5   5       11.49        7.12      1.97 o 
  -5  -5   5      210.52      217.06      4.67 o 
  -4  -5   5      100.71      103.72      2.76 o 
  -3  -5   5        0.70        3.47      2.56 o 
  -2  -5   5      286.86      279.30      4.87 o 
  -1  -5   5      206.92      193.03      4.28 o 
   0  -5   5      403.15      392.78      6.44 o 
   1  -5   5      213.55      208.05      3.85 o 
   2  -5   5      137.89      145.62      3.38 o 
   3  -5   5        7.90        6.93      1.44 o 
   4  -5   5        0.46       -1.08      1.58 o 
   5  -5   5       31.62       37.27      2.45 o 
  -8  -4   5       86.53       82.33      4.84 o 
  -7  -4   5       13.50        9.86      2.68 o 
  -6  -4   5       23.42       19.11      3.17 o 
  -5  -4   5      337.92      318.45      6.13 o 
  -4  -4   5       36.89       34.50      1.47 o 
  -3  -4   5     1242.00     1192.92     20.37 o 
  -2  -4   5       27.45       25.31      1.07 o 
  -1  -4   5      350.68      359.11      5.82 o 
   0  -4   5      665.24      623.46      9.62 o 
   1  -4   5      382.25      359.34      5.89 o 
   2  -4   5       36.80       41.13      1.60 o 
   3  -4   5        5.07        6.12      1.25 o 
   4  -4   5       49.79       48.82      2.25 o 
   5  -4   5      144.74      150.52      6.59 o 
   6  -4   5        7.69        2.70      1.86 o 
  -8  -3   5       77.32       82.42      8.85 o 
  -7  -3   5       10.66       10.83      2.24 o 
  -6  -3   5      161.09      187.12      5.21 o 
  -5  -3   5      545.21      555.88      9.07 o 
  -4  -3   5       55.31       62.84      1.82 o 
  -3  -3   5      594.34      612.06      9.73 o 
  -2  -3   5       50.64       49.06      1.74 o 
  -1  -3   5       74.68       76.52      3.27 o 
   0  -3   5      872.32      898.17     12.69 o 
   1  -3   5        0.48        2.58      1.08 o 
   2  -3   5      235.11      235.25      4.46 o 
   3  -3   5       80.39       83.75      2.25 o 
   4  -3   5      106.35      113.94      2.85 o 
   5  -3   5      104.95      101.77      3.26 o 
   6  -3   5       85.55       90.76      2.90 o 
   7  -3   5        6.12        4.69      2.25 o 
  -8  -2   5       20.05       19.80      3.14 o 
  -7  -2   5        3.45        1.49      1.78 o 
  -6  -2   5      834.83      810.18     15.70 o 
  -5  -2   5      116.61      116.84      3.61 o 
  -4  -2   5      115.98      103.03      2.72 o 
  -3  -2   5      377.89      342.22      5.60 o 
  -2  -2   5      256.41      227.77      3.89 o 
  -1  -2   5     1897.88     1785.00     26.80 o 
   0  -2   5     1333.89     1432.85     19.92 o 
   1  -2   5      278.61      256.95      4.25 o 
   2  -2   5      892.33      829.24     12.74 o 
   3  -2   5       35.92       37.00      1.25 o 
   4  -2   5      665.17      661.52     11.59 o 
   5  -2   5       20.03       19.87      1.59 o 
   6  -2   5       92.93       96.30      2.96 o 
   7  -2   5       18.56       20.62      2.25 o 
   8  -2   5        3.13        1.40      2.38 o 
  -8  -1   5       79.57       84.84      3.67 o 
  -7  -1   5       17.13       21.21      2.91 o 
  -6  -1   5      128.34      120.87      3.34 o 
  -5  -1   5      354.47      366.77      7.52 o 
  -4  -1   5      290.23      293.15      4.96 o 
  -3  -1   5      992.29      971.67     15.13 o 
  -2  -1   5      635.95      706.09     11.14 o 
  -1  -1   5      689.02      697.99     10.64 o 
   0  -1   5       95.44      108.02      1.76 o 
   1  -1   5      143.28      157.48      4.05 o 
   2  -1   5     1008.04     1040.01     15.79 o 
   3  -1   5       53.53       51.64      1.50 o 
   4  -1   5      163.17      173.07      3.20 o 
   5  -1   5       52.27       53.73      1.94 o 
   6  -1   5       11.69       11.74      1.65 o 
   7  -1   5        7.31        6.08      1.82 o 
   8  -1   5       12.63       17.59      2.46 o 
  -8   0   5        4.87        2.39      2.29 o 
  -7   0   5       89.67       91.07      3.79 o 
  -6   0   5        4.88        4.20      1.61 o 
  -5   0   5      466.16      443.78      8.85 o 
  -4   0   5      668.95      670.14     10.64 o 
  -3   0   5      136.95      135.14      2.49 o 
  -2   0   5     1171.50     1132.55     18.94 o 
  -1   0   5      586.65      580.55      7.52 o 
   0   0   5      561.13      578.93      9.79 o 
   1   0   5     2822.86     2689.06     40.12 o 
   2   0   5      846.03      898.78     13.65 o 
   3   0   5      862.76      818.71     12.53 o 
   4   0   5      109.17       92.58      3.19 o 
   5   0   5      151.67      153.86      3.05 o 
   6   0   5      233.87      210.82      4.98 o 
   7   0   5       15.72       18.29      2.03 o 
   8   0   5        2.67        4.84      2.21 o 
   9   0   5       15.19       14.60      5.24 o 
  -8   1   5       12.53       15.11      2.44 o 
  -7   1   5      157.37      163.14      5.87 o 
  -6   1   5       54.53       60.20      2.69 o 
  -5   1   5       96.92       94.00      2.73 o 
  -4   1   5     1332.17     1355.86     25.29 o 
  -3   1   5      153.37      148.64      2.70 o 
  -2   1   5      317.54      271.37      4.45 o 
  -1   1   5     1724.80     1761.61     26.43 o 
   0   1   5      609.81      655.70     10.09 o 
   1   1   5     1359.79     1338.50     17.41 o 
   2   1   5       29.53       39.14      1.01 o 
   3   1   5        5.75        7.31      0.72 o 
   4   1   5      185.64      177.39      3.20 o 
   5   1   5       20.17       28.57      1.45 o 
   6   1   5      110.50      103.38      2.66 o 
   7   1   5        1.30        2.74      1.61 o 
   8   1   5        4.53        5.09      2.87 o 
   9   1   5        3.81        3.80      2.64 o 
  -8   2   5       10.62       10.57      2.53 o 
  -7   2   5        2.97        7.54      3.20 o 
  -6   2   5        9.01        5.05      1.81 o 
  -5   2   5      254.11      257.63      6.46 o 
  -4   2   5       28.11       33.77      1.40 o 
  -3   2   5      149.86      146.10      2.28 o 
  -2   2   5      757.92      806.84     12.28 o 
  -1   2   5      330.96      357.20      5.55 o 
   0   2   5     3536.78     3573.43     59.83 o 
   1   2   5      165.61      176.08      2.58 o 
   2   2   5      479.28      483.64      8.05 o 
   3   2   5     1281.38     1309.32     19.76 o 
   4   2   5      833.11      809.23     12.38 o 
   5   2   5      695.42      679.84     10.63 o 
   6   2   5       37.17       37.22      1.46 o 
   7   2   5       58.27       57.08      2.30 o 
   8   2   5      163.92      172.20      6.54 o 
   9   2   5        3.35        2.27      2.34 o 
  -7   3   5       67.77       73.64      3.47 o 
  -6   3   5       19.98       21.37      2.05 o 
  -5   3   5      118.85      122.29      3.90 o 
  -4   3   5      812.12      775.12     13.03 o 
  -3   3   5       57.45       62.06      2.06 o 
  -2   3   5     1160.35     1171.33     16.53 o 
  -1   3   5        9.73        9.53      0.60 o 
   0   3   5     1896.92     1984.22     25.80 o 
   1   3   5      864.45      848.07     11.77 o 
   2   3   5       18.96       16.44      1.29 o 
   3   3   5     1842.85     1906.90     43.94 o 
   4   3   5       24.44       28.05      1.06 o 
   5   3   5      126.28      123.54      3.22 o 
   6   3   5      116.42      121.24      3.56 o 
   7   3   5        9.41        9.10      1.38 o 
   8   3   5       55.41       63.94      3.48 o 
   9   3   5       19.01       31.87      4.60 o 
  -7   4   5        0.10       -2.80      2.16 o 
  -6   4   5        0.35        0.82      1.95 o 
  -5   4   5       18.74       19.28      2.04 o 
  -4   4   5       80.36       74.45      2.49 o 
  -3   4   5      385.22      412.33      7.18 o 
  -2   4   5        8.96       10.84      0.87 o 
  -1   4   5      438.06      470.23      6.75 o 
   0   4   5      467.50      513.85      8.61 o 
   1   4   5      228.51      242.88      4.01 o 
   2   4   5     1329.77     1375.29     22.86 o 
   3   4   5       37.01       33.54      1.04 o 
   4   4   5      728.41      709.07     17.58 o 
   5   4   5      875.63      880.30     14.99 o 
   6   4   5        8.09        9.79      1.40 o 
   7   4   5      130.49      128.19      3.88 o 
   8   4   5        0.71        2.71      2.03 o 
   9   4   5       18.95       19.12      4.96 o 
  10   4   5       16.71       20.54      4.96 o 
  -6   5   5       14.07       12.20      2.26 o 
  -5   5   5       54.65       58.95      2.90 o 
  -4   5   5        8.67        9.37      1.39 o 
  -3   5   5      989.92      978.73     16.35 o 
  -2   5   5       86.19       85.13      1.79 o 
  -1   5   5      349.32      339.44      5.45 o 
   0   5   5      271.67      235.25      4.26 o 
   1   5   5      375.81      395.60      7.71 o 
   2   5   5      473.11      439.20      6.94 o 
   3   5   5       94.54       84.01      1.83 o 
   4   5   5        2.65        3.83      0.68 o 
   5   5   5      422.59      417.09      8.20 o 
   6   5   5       52.28       49.44      1.87 o 
   7   5   5       22.13       24.51      2.04 o 
   8   5   5        1.01        1.72      1.95 o 
   9   5   5        0.88       -6.73      4.60 o 
  10   5   5       12.29        4.96      5.31 o 
  -6   6   5        7.23        9.86      2.29 o 
  -5   6   5        1.57        2.16      1.92 o 
  -4   6   5       45.69       40.70      2.35 o 
  -3   6   5       42.93       42.61      2.20 o 
  -2   6   5      181.52      175.40      3.73 o 
  -1   6   5      280.53      276.60      4.29 o 
   0   6   5       45.79       51.39      1.70 o 
   1   6   5      205.13      185.00      3.55 o 
   2   6   5       11.32       14.62      1.06 o 
   3   6   5      130.50      134.73      2.52 o 
   4   6   5      313.48      282.94      5.68 o 
   5   6   5       83.49       83.06      4.55 o 
   6   6   5      392.03      362.52      7.41 o 
   7   6   5        2.98        2.25      1.89 o 
   8   6   5        6.51        5.16      2.23 o 
   9   6   5       78.29       72.94      7.08 o 
  -5   7   5        0.21        2.90      2.16 o 
  -4   7   5       44.08       43.93      2.53 o 
  -3   7   5        2.82        2.88      1.33 o 
  -2   7   5       76.61       82.25      3.13 o 
  -1   7   5      119.99      117.40      3.28 o 
   0   7   5       85.93       86.91      2.04 o 
   1   7   5      299.51      300.44      5.51 o 
   2   7   5      261.71      261.68      4.84 o 
   3   7   5        2.22        1.87      0.71 o 
   4   7   5      337.35      331.09      6.11 o 
   5   7   5       17.27       13.37      2.04 o 
   6   7   5      101.54      100.62      3.65 o 
   7   7   5       28.88       39.63      3.51 o 
   8   7   5        1.75        0.75      2.16 o 
   9   7   5       20.67       25.03      2.82 o 
  -4   8   5        1.04       -1.19      1.95 o 
  -3   8   5        3.00       -0.28      1.32 o 
  -2   8   5        8.28        6.77      1.39 o 
  -1   8   5       22.72       24.54      1.44 o 
   0   8   5       76.02       66.19      1.97 o 
   1   8   5      169.31      153.97      3.49 o 
   2   8   5        0.52        0.24      1.13 o 
   3   8   5      295.67      273.10      5.16 o 
   4   8   5       84.40       86.19      2.71 o 
   5   8   5       70.09       67.99      2.14 o 
   6   8   5       98.23       85.73      6.17 o 
   7   8   5        1.64        2.88      1.92 o 
   8   8   5       67.41       73.26      3.70 o 
   9   8   5        1.47        1.95      2.69 o 
  -3   9   5        1.93        1.12      1.48 o 
  -2   9   5        4.00        4.38      1.55 o 
  -1   9   5       23.04       26.10      1.72 o 
   0   9   5        1.97        4.14      1.26 o 
   1   9   5      135.83      143.03      3.35 o 
   2   9   5        0.96        1.10      1.38 o 
   3   9   5      178.35      193.54      4.10 o 
   4   9   5        2.32        3.85      1.17 o 
   5   9   5        4.71       11.71      1.57 o 
   6   9   5       45.04       48.90      2.81 o 
   7   9   5        1.47        2.92      1.83 o 
   8   9   5        1.40        4.44      2.15 o 
  -1  10   5        1.26       -1.00      1.74 o 
   0  10   5       27.58       23.45      1.65 o 
   1  10   5        8.75       15.66      1.51 o 
   2  10   5        2.69       -0.06      1.07 o 
   3  10   5        2.34        0.26      1.50 o 
   4  10   5       93.33       83.97      3.29 o 
   5  10   5        4.39        1.90      1.67 o 
   6  10   5        2.63        2.96      1.80 o 
   7  10   5        4.98        6.27      1.97 o 
   8  10   5        2.27        2.37      2.55 o 
   1  11   5        0.09        0.51      1.60 o 
   2  11   5       26.34       36.29      1.80 o 
   3  11   5        0.15       -1.81      1.49 o 
   4  11   5       14.30       21.46      1.94 o 
   5  11   5       12.37       19.76      2.11 o 
   6  11   5        0.51        1.31      2.43 o 
  -5  -8   6        0.51       -1.10      1.85 o 
  -4  -8   6        1.23        1.01      1.67 o 
  -3  -8   6       96.10       99.49      3.18 o 
  -2  -8   6       11.80       14.38      2.00 o 
  -1  -8   6        4.62        6.59      1.62 o 
   0  -8   6       10.39       19.08      1.89 o 
   1  -8   6        2.03       -0.61      1.76 o 
  -6  -7   6       38.29       44.36      3.12 o 
  -5  -7   6       82.49       80.43      2.83 o 
  -4  -7   6        3.63        3.39      1.61 o 
  -3  -7   6       98.54      107.87      3.46 o 
  -2  -7   6       84.00       74.89      2.58 o 
  -1  -7   6        1.87        1.56      1.42 o 
   0  -7   6       68.35       71.66      2.35 o 
   1  -7   6        5.25        7.65      1.60 o 
   2  -7   6       70.00       72.14      2.64 o 
   3  -7   6        0.91       -0.76      1.79 o 
  -7  -6   6        0.01       -0.95      2.48 o 
  -6  -6   6       34.24       28.92      2.61 o 
  -5  -6   6        4.60        3.89      1.56 o 
  -4  -6   6       19.16       18.86      1.60 o 
  -3  -6   6        8.15       11.60      1.31 o 
  -2  -6   6        0.60       -0.36      1.35 o 
  -1  -6   6      375.25      368.74      6.24 o 
   0  -6   6       11.26       17.06      1.86 o 
   1  -6   6        0.67        1.15      1.26 o 
   2  -6   6       17.48       20.18      1.57 o 
   3  -6   6       33.67       31.53      2.07 o 
   4  -6   6       98.03      105.12      4.18 o 
  -7  -5   6        1.82        3.21      2.50 o 
  -6  -5   6      182.89      189.04      5.70 o 
  -5  -5   6      300.76      291.91      6.49 o 
  -4  -5   6       92.32       96.38      2.95 o 
  -3  -5   6      381.13      360.63      6.82 o 
  -2  -5   6        5.45        3.11      1.19 o 
  -1  -5   6      342.31      329.77      5.53 o 
   0  -5   6       26.22       26.47      1.37 o 
   1  -5   6      212.92      203.16      4.39 o 
   2  -5   6       10.14        9.68      1.31 o 
   3  -5   6        5.06        3.35      1.48 o 
   4  -5   6       21.30       21.65      2.19 o 
   5  -5   6        3.74        2.47      2.71 o 
  -8  -4   6       32.37       33.49      3.59 o 
  -7  -4   6       39.81       39.89      4.95 o 
  -6  -4   6       18.90       23.80      2.86 o 
  -5  -4   6      176.55      145.61      4.52 o 
  -4  -4   6        5.22        9.02      1.24 o 
  -3  -4   6        0.24       -0.72      1.02 o 
  -2  -4   6      108.93       98.24      2.52 o 
  -1  -4   6       55.78       59.20      1.69 o 
   0  -4   6      110.27      107.59      2.37 o 
   1  -4   6      410.62      395.47      7.34 o 
   2  -4   6       26.85       25.12      1.47 o 
   3  -4   6      343.79      350.74      6.51 o 
   4  -4   6       69.04       61.42      2.50 o 
   5  -4   6        0.90        2.57      1.81 o 
   6  -4   6       24.81       31.82      3.32 o 
  -8  -3   6        9.95        4.08      3.06 o 
  -7  -3   6      241.88      245.80      6.95 o 
  -6  -3   6       85.25       84.18      3.58 o 
  -5  -3   6       10.35       10.60      1.47 o 
  -4  -3   6     2132.00     2055.86     31.77 o 
  -3  -3   6       63.16       60.36      1.70 o 
  -2  -3   6     1330.88     1314.80     19.93 o 
  -1  -3   6      183.29      174.09      3.83 o 
   0  -3   6      105.77      134.44      2.70 o 
   1  -3   6      458.27      423.01      6.71 o 
   2  -3   6      225.26      233.52      6.50 o 
   3  -3   6       23.73       26.68      1.76 o 
   4  -3   6      141.26      141.37      3.35 o 
   5  -3   6       18.41       18.85      1.97 o 
   6  -3   6       73.56       79.05      3.55 o 
   7  -3   6        0.02       -2.05      2.22 o 
  -8  -2   6        0.03        2.76      3.89 o 
  -7  -2   6       77.02       72.77      3.43 o 
  -6  -2   6        3.04        1.35      1.37 o 
  -5  -2   6       25.18       25.65      2.15 o 
  -4  -2   6       12.33       13.45      0.95 o 
  -3  -2   6       48.45       42.36      1.45 o 
  -2  -2   6        1.40        5.74      1.04 o 
  -1  -2   6      100.60       97.98      2.00 o 
   0  -2   6     1232.17     1121.07     15.66 o 
   1  -2   6      146.07      159.18      2.64 o 
   2  -2   6      132.95      137.98      3.09 o 
   3  -2   6       37.80       34.30      1.41 o 
   4  -2   6      101.29      105.72      2.67 o 
   5  -2   6      222.09      227.14      5.25 o 
   6  -2   6      104.52       90.05      2.91 o 
   7  -2   6        8.96        5.25      2.19 o 
  -8  -1   6       84.55       88.88      3.87 o 
  -7  -1   6      163.31      163.78      5.11 o 
  -6  -1   6        3.38        2.76      1.58 o 
  -5  -1   6      780.65      760.35     14.68 o 
  -4  -1   6      652.03      659.52     12.73 o 
  -3  -1   6      593.02      608.00      9.65 o 
  -2  -1   6     1649.05     1656.59     24.92 o 
  -1  -1   6      255.53      245.02      4.00 o 
   0  -1   6     1769.93     1706.15     23.57 o 
   1  -1   6     1385.05     1457.72     22.02 o 
   2  -1   6        5.03        7.58      1.55 o 
   3  -1   6     1021.92      998.84     15.32 o 
   4  -1   6        9.32        8.61      1.07 o 
   5  -1   6      432.59      420.04      7.58 o 
   6  -1   6        2.18        3.12      1.43 o 
   7  -1   6       13.65       14.39      2.14 o 
   8  -1   6       62.07       70.28      3.80 o 
  -8   0   6        0.40        1.10      2.19 o 
  -7   0   6        9.34       10.73      2.11 o 
  -6   0   6       56.10       47.25      2.44 o 
  -5   0   6        1.33        1.19      1.14 o 
  -4   0   6        6.15        7.27      1.19 o 
  -3   0   6       21.05       20.84      1.36 o 
  -2   0   6       10.07        9.03      0.74 o 
  -1   0   6      208.71      205.56      3.12 o 
   0   0   6      167.85      184.49      4.54 o 
   1   0   6      414.81      443.07      6.87 o 
   2   0   6      387.75      340.69      5.45 o 
   3   0   6      199.05      206.78      3.57 o 
   4   0   6      232.85      234.66      4.11 o 
   5   0   6       43.94       43.88      1.95 o 
   6   0   6       27.18       28.89      1.95 o 
   7   0   6       19.78       25.48      2.40 o 
   8   0   6        1.80        2.65      2.59 o 
  -8   1   6       54.99       68.93      3.52 o 
  -7   1   6       22.38       24.92      4.37 o 
  -6   1   6      381.43      368.51      8.85 o 
  -5   1   6      116.08      125.02      3.27 o 
  -4   1   6       61.35       59.98      2.81 o 
  -3   1   6     2654.57     2660.17     44.14 o 
  -2   1   6      734.65      761.50     11.83 o 
  -1   1   6     2711.25     2976.24     52.39 o 
   0   1   6      109.61       88.20      1.70 o 
   1   1   6      722.06      741.87     10.35 o 
   2   1   6     2825.26     2790.34     41.70 o 
   3   1   6      155.73      151.17      2.73 o 
   4   1   6      210.69      207.92      3.35 o 
   5   1   6      337.43      343.28      8.23 o 
   6   1   6       24.62       25.43      1.54 o 
   7   1   6      129.14      137.96      4.55 o 
   8   1   6       10.36       13.47      2.44 o 
   9   1   6        0.07        1.20      2.95 o 
  -7   2   6        4.51        3.65      2.02 o 
  -6   2   6        9.84        9.62      1.81 o 
  -5   2   6       16.25       17.93      1.74 o 
  -4   2   6       42.58       50.54      1.94 o 
  -3   2   6      351.66      317.75      6.32 o 
  -2   2   6       76.64       84.63      1.97 o 
  -1   2   6      191.99      229.03      3.69 o 
   0   2   6      171.81      174.39      3.38 o 
   1   2   6      309.00      303.96      7.24 o 
   2   2   6      174.02      168.46      3.12 o 
   3   2   6      372.88      382.06      6.00 o 
   4   2   6       47.84       42.04      1.25 o 
   5   2   6      111.64      105.02      2.36 o 
   6   2   6       18.39       21.01      1.31 o 
   7   2   6        0.19       -0.74      1.70 o 
   8   2   6        0.16        1.06      2.50 o 
   9   2   6       31.45       48.41      4.96 o 
  -7   3   6       13.83       11.44      2.38 o 
  -6   3   6      134.47      140.05      4.52 o 
  -5   3   6       20.97       21.05      2.05 o 
  -4   3   6      636.42      644.45     12.42 o 
  -3   3   6       92.99      101.46      2.60 o 
  -2   3   6      593.89      575.85      8.92 o 
  -1   3   6      870.13      787.93     11.17 o 
   0   3   6     3461.91     3839.29     64.63 o 
   1   3   6     1172.91     1166.70     17.60 o 
   2   3   6      446.37      437.72      7.62 o 
   3   3   6      127.37      144.43      7.05 o 
   4   3   6      663.65      642.40     10.96 o 
   5   3   6        4.21        4.01      0.83 o 
   6   3   6     1172.98     1209.51     26.73 o 
   7   3   6        0.90        0.95      1.49 o 
   8   3   6        2.57        3.89      3.19 o 
   9   3   6       48.69       61.26      5.31 o 
  -7   4   6        0.24       -1.69      3.00 o 
  -6   4   6       27.94       27.48      2.35 o 
  -5   4   6       42.18       36.05      3.10 o 
  -4   4   6        8.40        7.80      1.40 o 
  -3   4   6       15.25       18.35      1.21 o 
  -2   4   6       66.71       79.73      1.73 o 
  -1   4   6      368.29      348.76      5.15 o 
   0   4   6      359.07      413.32      5.98 o 
   1   4   6        7.82        4.92      0.68 o 
   2   4   6       66.08       64.52      1.84 o 
   3   4   6      198.81      196.47      4.24 o 
   4   4   6       85.29       79.24      2.61 o 
   5   4   6       43.73       43.26      1.57 o 
   6   4   6      418.05      385.12      9.19 o 
   7   4   6       58.50       58.54      2.86 o 
   8   4   6       73.85       75.77      5.67 o 
   9   4   6       21.25       20.18      4.96 o 
  -6   5   6        8.42        5.18      2.07 o 
  -5   5   6       69.44       69.39      3.19 o 
  -4   5   6      143.40      147.11      4.31 o 
  -3   5   6      166.05      161.29      4.40 o 
  -2   5   6       21.82       22.99      0.86 o 
  -1   5   6      593.29      592.72      8.52 o 
   0   5   6      202.41      184.88      4.02 o 
   1   5   6     1509.58     1573.46     22.16 o 
   2   5   6      467.29      498.69      8.50 o 
   3   5   6     1116.81     1074.15     17.98 o 
   4   5   6       24.72       27.68      1.17 o 
   5   5   6      158.97      157.65      4.43 o 
   6   5   6       21.25       29.15      2.86 o 
   7   5   6      164.67      158.25      6.84 o 
   8   5   6       52.98       55.60      3.05 o 
   9   5   6        0.19        3.19      4.60 o 
  -5   6   6        0.38        1.65      1.92 o 
  -4   6   6       56.16       58.58      2.65 o 
  -3   6   6        2.97        3.67      1.36 o 
  -2   6   6      385.42      378.31      6.67 o 
  -1   6   6       81.72       74.32      1.95 o 
   0   6   6       53.18       55.97      1.52 o 
   1   6   6       60.24       50.80      1.74 o 
   2   6   6        0.23        1.09      0.64 o 
   3   6   6       29.93       30.88      1.11 o 
   4   6   6       14.73       12.63      1.12 o 
   5   6   6      130.64      124.98      3.84 o 
   6   6   6       62.66       81.90      8.95 o 
   7   6   6       23.57       22.89      2.23 o 
   8   6   6        6.12        1.58      2.16 o 
   9   6   6        1.86        4.60      4.60 o 
  -5   7   6       31.23       31.51      3.36 o 
  -4   7   6        3.73        5.39      1.90 o 
  -3   7   6      112.41      108.82      3.61 o 
  -2   7   6      184.76      177.54      3.62 o 
  -1   7   6        9.05        9.22      0.92 o 
   0   7   6      156.69      155.13      3.01 o 
   1   7   6      201.47      204.08      4.54 o 
   2   7   6      280.91      277.17      4.65 o 
   3   7   6      118.19      119.85      2.61 o 
   4   7   6      380.64      393.86      8.12 o 
   5   7   6       53.77       53.85      2.43 o 
   6   7   6       37.89       42.64      4.13 o 
   7   7   6       45.83       43.28      2.70 o 
   8   7   6        8.49        6.19      2.55 o 
   9   7   6        2.03        5.30      2.48 o 
  -4   8   6        4.24        0.10      2.46 o 
  -3   8   6       23.18       27.84      2.02 o 
  -2   8   6        5.08        8.52      2.25 o 
  -1   8   6        7.98       11.80      1.25 o 
   0   8   6       88.01       86.61      2.37 o 
   1   8   6      100.78       88.52      2.39 o 
   2   8   6        0.06        1.98      0.80 o 
   3   8   6       55.00       67.76      1.97 o 
   4   8   6       14.23       14.82      2.56 o 
   5   8   6       37.62       45.27      3.18 o 
   6   8   6       45.50       43.76      2.48 o 
   7   8   6       19.07        9.91      2.19 o 
   8   8   6       36.29       38.62      2.96 o 
   9   8   6       29.03       25.21      3.15 o 
  -3   9   6       23.64       26.50      2.78 o 
  -2   9   6        5.16        2.67      1.76 o 
  -1   9   6       31.83       33.28      1.66 o 
   0   9   6       21.18       20.14      1.66 o 
   1   9   6        1.11        0.69      1.24 o 
   2   9   6      274.69      260.66      5.82 o 
   3   9   6        8.58       13.65      1.58 o 
   4   9   6       64.69       68.43      2.48 o 
   5   9   6       75.39       68.62      3.91 o 
   6   9   6       10.46       14.92      1.80 o 
   7   9   6       43.13       46.18      2.54 o 
   8   9   6        0.20       -2.31      1.97 o 
  -1  10   6       10.22       11.41      1.72 o 
   0  10   6        2.67        3.71      1.43 o 
   1  10   6        0.70        0.44      1.49 o 
   2  10   6        8.12       10.69      2.19 o 
   3  10   6        1.42        0.22      1.26 o 
   4  10   6        2.16        0.59      1.44 o 
   5  10   6       20.88       26.30      1.99 o 
   6  10   6       10.81        3.46      1.77 o 
   7  10   6       15.38       27.30      4.60 o 
   1  11   6       28.49       30.85      2.40 o 
   2  11   6        0.62        0.90      1.19 o 
   3  11   6       54.65       55.28      2.61 o 
   4  11   6        0.19       -1.55      1.78 o 
   5  11   6        2.49        6.48      1.85 o 
   6  11   6       14.33       17.29      2.18 o 
  -3  -8   7       22.91       20.87      2.25 o 
  -2  -8   7       12.71       13.13      2.37 o 
  -1  -8   7       38.80       33.47      2.50 o 
  -5  -7   7        6.31        6.20      3.21 o 
  -4  -7   7       85.27       82.51      3.51 o 
  -3  -7   7        6.72        7.35      1.77 o 
  -2  -7   7      198.84      213.54      4.83 o 
  -1  -7   7        7.88        6.51      1.80 o 
   0  -7   7       31.04       30.63      1.86 o 
   1  -7   7       53.30       66.07      2.39 o 
   2  -7   7        6.49        5.96      1.86 o 
  -6  -6   7       10.54       18.64      3.20 o 
  -5  -6   7        6.86        8.34      2.07 o 
  -4  -6   7      120.11      123.56      3.40 o 
  -3  -6   7       61.40       60.41      2.26 o 
  -2  -6   7       48.15       47.57      2.10 o 
  -1  -6   7       14.89       14.60      1.63 o 
   0  -6   7       25.86       31.67      1.69 o 
   1  -6   7       48.24       43.95      1.95 o 
   2  -6   7        5.08        8.46      1.58 o 
   3  -6   7        0.18        2.05      1.70 o 
  -7  -5   7       13.10       13.48      2.67 o 
  -6  -5   7        7.36       10.35      2.40 o 
  -5  -5   7      157.43      156.02      4.92 o 
  -4  -5   7       65.42       56.27      2.44 o 
  -3  -5   7      121.40      122.97      3.14 o 
  -2  -5   7      186.40      174.34      3.83 o 
  -1  -5   7        1.68        0.11      1.22 o 
   0  -5   7      111.45      118.15      2.72 o 
   1  -5   7      197.55      187.92      3.76 o 
   2  -5   7       11.35       13.29      1.47 o 
   3  -5   7       16.17       20.71      1.87 o 
   4  -5   7        7.25        7.34      1.99 o 
  -7  -4   7       85.48       99.99      5.31 o 
  -6  -4   7       13.82       14.03      2.38 o 
  -5  -4   7      113.11      125.89      5.64 o 
  -4  -4   7        1.01        2.25      1.40 o 
  -3  -4   7      268.01      267.53      5.13 o 
  -2  -4   7       42.28       42.57      1.62 o 
  -1  -4   7        6.13        5.33      1.14 o 
   0  -4   7       67.13       65.58      2.03 o 
   1  -4   7       43.09       44.46      1.57 o 
   2  -4   7       23.31       23.03      1.38 o 
   3  -4   7      207.39      198.96      4.30 o 
   4  -4   7      127.30      134.78      3.92 o 
   5  -4   7       15.77       13.67      2.14 o 
  -7  -3   7        1.67        0.71      2.30 o 
  -6  -3   7      258.61      249.68      6.90 o 
  -5  -3   7      162.03      156.74      4.73 o 
  -4  -3   7        9.32        9.80      1.70 o 
  -3  -3   7      577.31      534.96      9.48 o 
  -2  -3   7       36.55       35.93      1.30 o 
  -1  -3   7      898.88      874.27     13.46 o 
   0  -3   7       73.64       68.77      1.79 o 
   1  -3   7       52.96       55.80      1.66 o 
   2  -3   7      653.05      645.15     13.53 o 
   3  -3   7       13.84       12.50      1.41 o 
   4  -3   7       43.63       50.54      2.05 o 
   5  -3   7        0.38        0.80      1.68 o 
   6  -3   7        8.84        6.85      2.16 o 
  -8  -2   7       68.78       73.65      5.67 o 
  -7  -2   7        4.19        7.55      2.62 o 
  -6  -2   7      124.38      133.20      3.95 o 
  -5  -2   7       53.73       56.93      2.81 o 
  -4  -2   7      184.47      189.63      4.41 o 
  -3  -2   7      568.97      549.21      9.61 o 
  -2  -2   7       24.15       34.28      1.15 o 
  -1  -2   7      209.24      219.50      3.96 o 
   0  -2   7       81.11       78.75      1.66 o 
   1  -2   7       77.63       69.45      2.70 o 
   2  -2   7      232.38      229.33      4.38 o 
   3  -2   7       89.72       81.41      2.26 o 
   4  -2   7      153.86      162.38      3.59 o 
   5  -2   7       28.48       27.91      1.91 o 
   6  -2   7       44.30       50.17      2.32 o 
   7  -2   7        3.68        5.05      2.22 o 
  -8  -1   7        1.40        6.02      4.25 o 
  -7  -1   7       49.97       50.98      5.42 o 
  -6  -1   7       41.19       47.01      2.19 o 
  -5  -1   7        2.22        3.24      1.35 o 
  -4  -1   7     1557.45     1505.31     28.16 o 
  -3  -1   7      281.92      277.24      5.21 o 
  -2  -1   7      152.24      137.16      2.61 o 
  -1  -1   7      651.58      618.48      9.53 o 
   0  -1   7       42.96       36.54      1.01 o 
   1  -1   7      854.47      773.96     10.94 o 
   2  -1   7      717.20      728.24     11.27 o 
   3  -1   7      117.25      118.99      2.88 o 
   4  -1   7      190.28      189.82      4.22 o 
   5  -1   7        2.86        3.43      1.22 o 
   6  -1   7      116.03      107.61      3.05 o 
   7  -1   7        1.08        2.76      2.02 o 
   8  -1   7        0.82       -1.06      2.95 o 
  -7   0   7       97.05       92.46      4.63 o 
  -6   0   7      122.35      124.34      4.15 o 
  -5   0   7       98.09       98.56      2.99 o 
  -4   0   7       14.52       12.93      1.32 o 
  -3   0   7      464.13      449.63      8.79 o 
  -2   0   7      543.91      525.76      9.10 o 
  -1   0   7      876.25      842.46     11.96 o 
   0   0   7       66.20       79.00      1.72 o 
   1   0   7      122.83      117.39      1.98 o 
   2   0   7        7.26        7.27      0.72 o 
   3   0   7        8.08       11.83      0.86 o 
   4   0   7       80.23       85.15      2.14 o 
   5   0   7       44.34       46.53      1.61 o 
   6   0   7       40.41       43.34      2.27 o 
   7   0   7       36.85       37.61      4.69 o 
   8   0   7       38.93       48.53      3.99 o 
  -7   1   7       27.08       32.40      3.23 o 
  -6   1   7        1.56        3.59      1.74 o 
  -5   1   7       96.54      106.32      3.04 o 
  -4   1   7      122.49      119.76      3.08 o 
  -3   1   7      414.21      417.13      8.13 o 
  -2   1   7      863.44      849.61     14.35 o 
  -1   1   7      208.21      203.68      3.39 o 
   0   1   7     1049.71     1058.13     17.65 o 
   1   1   7      457.84      451.51      6.01 o 
   2   1   7       21.47       19.35      1.49 o 
   3   1   7     1154.13     1096.76     16.68 o 
   4   1   7      257.36      265.24      4.52 o 
   5   1   7      116.37      121.72      2.66 o 
   6   1   7       70.63       68.69      2.44 o 
   7   1   7        2.62        3.44      2.41 o 
   8   1   7       41.79       47.33      4.25 o 
  -7   2   7       75.51       86.28      4.63 o 
  -6   2   7       82.67       74.65      8.32 o 
  -5   2   7      136.13      130.16      3.98 o 
  -4   2   7      398.66      401.22      8.00 o 
  -3   2   7        3.39        4.34      1.89 o 
  -2   2   7     1065.36     1057.11     19.61 o 
  -1   2   7       85.90       68.68      3.22 o 
   0   2   7      464.83      453.26      8.99 o 
   1   2   7      678.40      657.76     11.32 o 
   2   2   7       21.31       25.17      0.80 o 
   3   2   7      407.99      411.69      5.96 o 
   4   2   7        0.68        1.22      0.74 o 
   5   2   7        3.46        2.84      0.93 o 
   6   2   7       41.69       46.96      2.31 o 
   7   2   7        0.11        2.87      2.66 o 
   8   2   7       13.80       18.36      4.96 o 
   9   2   7        1.20       -2.36      2.97 o 
  -7   3   7        7.99       12.26      2.88 o 
  -6   3   7       13.63       14.68      3.01 o 
  -5   3   7       55.00       71.56      2.90 o 
  -4   3   7       31.42       27.08      1.51 o 
  -3   3   7      875.90      888.92     16.80 o 
  -2   3   7      154.47      168.62      3.70 o 
  -1   3   7      181.68      190.23      3.13 o 
   0   3   7      423.73      401.31      7.91 o 
   1   3   7      324.37      371.99      7.28 o 
   2   3   7     1277.37     1319.08     20.26 o 
   3   3   7      113.42      107.05      2.96 o 
   4   3   7       75.47       77.73      2.35 o 
   5   3   7      279.13      280.15      9.27 o 
   6   3   7       89.90       92.56      4.00 o 
   7   3   7      161.78      157.43      5.62 o 
   8   3   7        1.62       -0.35      3.19 o 
   9   3   7        0.15       -1.42      3.89 o 
  -6   4   7        3.47        1.15      3.36 o 
  -5   4   7      157.14      152.51      5.78 o 
  -4   4   7        2.19        3.68      1.47 o 
  -3   4   7      417.44      401.19      8.04 o 
  -2   4   7      418.86      411.73      8.04 o 
  -1   4   7       86.59       79.19      1.69 o 
   0   4   7      541.13      489.33      7.66 o 
   1   4   7       15.73       19.61      0.92 o 
   2   4   7      294.39      313.20     11.25 o 
   3   4   7      461.18      443.37      8.79 o 
   4   4   7        1.10        3.87      1.19 o 
   5   4   7      226.61      222.86      5.72 o 
   6   4   7       84.89       75.40      3.43 o 
   7   4   7       25.73       28.00      2.25 o 
   8   4   7       65.53       63.74      5.67 o 
   9   4   7       26.60       24.08      4.60 o 
  -6   5   7       15.18       16.95      3.00 o 
  -5   5   7        1.62        0.12      2.22 o 
  -4   5   7       30.43       31.91      3.01 o 
  -3   5   7        0.81        0.43      1.33 o 
  -2   5   7      212.36      211.49      4.58 o 
  -1   5   7      204.56      220.45      3.44 o 
   0   5   7      138.32      149.54      2.44 o 
   1   5   7      165.29      167.73      2.89 o 
   2   5   7      521.99      555.36      9.48 o 
   3   5   7        2.50        1.49      1.01 o 
   4   5   7      484.58      461.86     10.62 o 
   5   5   7       46.50       45.63      2.23 o 
   6   5   7       90.89       84.36      3.40 o 
   7   5   7      158.20      155.11      4.91 o 
   8   5   7        3.24        0.74      1.90 o 
   9   5   7       41.66       43.20      5.31 o 
  -5   6   7        6.71        7.18      2.46 o 
  -4   6   7       57.54       52.15      5.84 o 
  -3   6   7       22.76       27.51      3.73 o 
  -2   6   7        7.13        8.15      1.48 o 
  -1   6   7      371.01      366.66      5.51 o 
   0   6   7      163.31      167.49      2.72 o 
   1   6   7       90.63       88.32      3.43 o 
   2   6   7      348.39      351.12      5.23 o 
   3   6   7        7.13        6.76      1.12 o 
   4   6   7      212.72      217.28      5.50 o 
   5   6   7       44.08       46.97      3.03 o 
   6   6   7        4.06        4.62      1.71 o 
   7   6   7       22.73       30.68      2.44 o 
   8   6   7        1.32       -0.33      3.33 o 
   9   6   7        6.24        4.96      4.96 o 
  -4   7   7        8.42        8.43      2.46 o 
  -3   7   7        1.38       -3.33      3.72 o 
  -2   7   7        9.11        8.10      1.79 o 
  -1   7   7       22.30       27.09      1.44 o 
   0   7   7       20.24       21.71      1.02 o 
   1   7   7      270.17      279.66      5.25 o 
   2   7   7       11.73       12.40      1.02 o 
   3   7   7      402.17      384.13      7.80 o 
   4   7   7        7.47        8.60      1.25 o 
   5   7   7       16.85       18.51      1.71 o 
   6   7   7       54.05       52.45      2.61 o 
   7   7   7       32.49       32.70      2.50 o 
   8   7   7       67.61       64.58      3.43 o 
   9   7   7        0.61       -0.52      2.42 o 
  -3   8   7        2.18        0.71      1.93 o 
  -2   8   7       49.78       47.76      3.54 o 
  -1   8   7       43.89       50.34      2.44 o 
   0   8   7        3.27        2.27      1.00 o 
   1   8   7      103.74      111.05      3.15 o 
   2   8   7       15.97       20.78      1.26 o 
   3   8   7      299.54      319.12      6.72 o 
   4   8   7        4.79        6.06      1.23 o 
   5   8   7        0.52       -0.34      1.33 o 
   6   8   7       53.91       62.59      4.49 o 
   7   8   7        1.14       -2.36      1.96 o 
   8   8   7        2.95        4.12      2.35 o 
   9   8   7        9.70       11.71      3.60 o 
  -2   9   7        2.42        1.48      1.63 o 
  -1   9   7        0.75        0.00      2.04 o 
   0   9   7       42.36       36.29      1.69 o 
   1   9   7       13.08       19.75      2.15 o 
   2   9   7       62.55       64.19      2.15 o 
   3   9   7       21.43       17.96      1.46 o 
   4   9   7       29.50       24.61      2.45 o 
   5   9   7       53.03       50.35      3.37 o 
   6   9   7        3.26        4.08      1.64 o 
   7   9   7        1.54        3.38      1.89 o 
   8   9   7       22.53       14.56      2.65 o 
  -1  10   7        2.55        6.33      3.12 o 
   0  10   7       21.90       20.18      4.60 o 
   1  10   7        3.51        4.00      2.17 o 
   2  10   7        0.23        1.30      1.04 o 
   3  10   7       24.95       30.39      1.76 o 
   4  10   7       16.38       20.94      1.85 o 
   5  10   7        9.87       15.34      3.17 o 
   6  10   7       18.45       19.69      2.81 o 
   7  10   7        6.75        2.00      1.97 o 
   1  11   7        3.77        2.20      2.55 o 
   2  11   7        7.47        3.52      2.59 o 
   3  11   7        1.02       -2.23      1.49 o 
   4  11   7        1.65        0.87      1.60 o 
   5  11   7       11.38        7.00      1.81 o 
   6  11   7        4.65        2.78      1.99 o 
  -4  -7   8        1.13       -0.92      2.34 o 
  -3  -7   8       12.36       15.52      2.00 o 
  -2  -7   8        1.94        1.30      1.89 o 
  -1  -7   8       75.63       80.29      3.74 o 
   0  -7   8        5.82        4.94      1.73 o 
  -5  -6   8       44.91       47.34      3.12 o 
  -4  -6   8       18.40       19.26      3.12 o 
  -3  -6   8      159.39      157.85      5.04 o 
  -2  -6   8       19.20       16.89      1.77 o 
  -1  -6   8       49.76       57.81      2.65 o 
   0  -6   8       40.50       40.89      2.53 o 
   1  -6   8        0.15       -2.07      1.54 o 
   2  -6   8       47.84       42.57      2.30 o 
  -6  -5   8        0.12       -0.15      2.88 o 
  -5  -5   8        1.04        0.59      3.14 o 
  -4  -5   8      117.71      111.32      3.98 o 
  -3  -5   8       12.40       16.35      1.68 o 
  -2  -5   8       29.87       31.12      2.45 o 
  -1  -5   8        2.73        4.98      1.51 o 
   0  -5   8        0.20        0.37      1.27 o 
   1  -5   8      123.24      128.99      3.07 o 
   2  -5   8        3.61        3.60      1.43 o 
   3  -5   8        0.45        1.50      1.56 o 
   4  -5   8       20.77       22.86      2.37 o 
  -6  -4   8       73.45       80.57      4.38 o 
  -5  -4   8       24.61       26.75      2.34 o 
  -4  -4   8      167.00      174.23      5.21 o 
  -3  -4   8      169.17      158.22      4.04 o 
  -2  -4   8      122.68      132.22      3.84 o 
  -1  -4   8      441.56      409.67      9.45 o 
   0  -4   8       14.79       15.53      1.89 o 
   1  -4   8       24.21       21.35      1.37 o 
   2  -4   8       33.33       34.41      1.61 o 
   3  -4   8       83.43       80.40      2.72 o 
   4  -4   8        4.33        3.61      1.91 o 
   5  -4   8        6.47        6.75      2.18 o 
  -7  -3   8        5.75        8.59      2.81 o 
  -6  -3   8       27.91       31.24      3.36 o 
  -5  -3   8       19.16       21.74      2.39 o 
  -4  -3   8        2.25        3.43      1.75 o 
  -3  -3   8      229.01      201.51      5.34 o 
  -2  -3   8        1.40        4.41      1.05 o 
  -1  -3   8        3.65        4.15      1.11 o 
   0  -3   8       91.84       88.68      2.13 o 
   1  -3   8        9.05        9.83      1.07 o 
   2  -3   8        6.59        7.35      1.15 o 
   3  -3   8      194.16      184.18      4.79 o 
   4  -3   8       46.85       46.30      2.09 o 
   5  -3   8      129.48      136.12      4.08 o 
   6  -3   8        9.72        8.83      2.19 o 
  -7  -2   8       86.42       94.90      6.73 o 
  -6  -2   8       64.82       73.15      5.49 o 
  -5  -2   8      187.30      174.37      4.86 o 
  -4  -2   8      346.27      343.62      8.59 o 
  -3  -2   8        5.06        5.12      1.26 o 
  -2  -2   8     1722.41     1698.29     25.69 o 
  -1  -2   8        4.05        3.57      0.89 o 
   0  -2   8      878.66      842.14     11.92 o 
   1  -2   8      194.74      199.25      3.62 o 
   2  -2   8        3.04        3.27      1.00 o 
   3  -2   8      214.89      203.30      4.67 o 
   4  -2   8       11.40       12.67      1.40 o 
   5  -2   8        2.94        2.71      1.66 o 
   6  -2   8       38.52       39.55      2.57 o 
  -7  -1   8       10.39       14.92      4.25 o 
  -6  -1   8        0.08        0.36      1.86 o 
  -5  -1   8        1.19        3.46      1.65 o 
  -4  -1   8       53.85       63.35      2.50 o 
  -3  -1   8       92.98       84.21      2.61 o 
  -2  -1   8      111.18      111.03      3.07 o 
  -1  -1   8      110.82      108.27      2.20 o 
   0  -1   8       12.70       14.22      1.30 o 
   1  -1   8       71.96       70.53      1.58 o 
   2  -1   8      684.22      653.56     10.23 o 
   3  -1   8       34.79       36.07      1.52 o 
   4  -1   8       76.58       76.10      2.29 o 
   5  -1   8        1.83        1.76      1.35 o 
   6  -1   8        9.91        7.47      2.62 o 
   7  -1   8       34.58       41.62      8.14 o 
  -7   0   8       71.26       81.31      4.51 o 
  -6   0   8      162.28      162.72      6.01 o 
  -5   0   8      464.90      461.75     10.89 o 
  -4   0   8       17.65       18.50      1.74 o 
  -3   0   8     1306.27     1235.85     23.82 o 
  -2   0   8      324.76      327.60      8.54 o 
  -1   0   8      594.41      610.48     10.42 o 
   0   0   8      792.37      770.65     15.36 o 
   1   0   8       93.39       95.59      1.79 o 
   2   0   8      347.61      344.33      5.61 o 
   3   0   8      407.11      406.81      6.62 o 
   4   0   8        9.72       10.34      1.07 o 
   5   0   8      201.09      202.28      4.84 o 
   6   0   8       50.69       52.55      3.57 o 
   7   0   8       48.14       50.39      3.91 o 
   8   0   8       18.66       19.76      3.27 o 
  -7   1   8        2.81        3.76      2.62 o 
  -6   1   8        1.46        4.19      2.37 o 
  -5   1   8       16.57       18.57      1.97 o 
  -4   1   8        3.26        1.04      1.40 o 
  -3   1   8        0.72       -0.34      1.26 o 
  -2   1   8       34.15       43.62      2.61 o 
  -1   1   8        0.51        2.77      1.10 o 
   0   1   8       78.96       94.06      2.78 o 
   1   1   8       91.26       84.52      2.06 o 
   2   1   8       28.92       31.08      1.47 o 
   3   1   8       56.31       62.41      1.66 o 
   4   1   8       65.53       56.77      1.67 o 
   5   1   8        2.94        6.16      1.69 o 
   6   1   8       49.27       50.97      2.62 o 
   7   1   8       17.83       12.78      5.31 o 
   8   1   8        4.61        5.16      2.81 o 
  -7   2   8       14.50       12.47      2.88 o 
  -6   2   8      133.00      146.77      6.73 o 
  -5   2   8       58.97       60.82      3.37 o 
  -4   2   8      681.99      657.89     14.92 o 
  -3   2   8       99.75      107.05      3.38 o 
  -2   2   8      257.59      245.63      6.70 o 
  -1   2   8     1313.33     1278.15     32.82 o 
   0   2   8      438.74      437.25      8.52 o 
   1   2   8      917.25      924.24     20.06 o 
   2   2   8      404.07      375.30      5.91 o 
   3   2   8        6.22        7.32      1.23 o 
   4   2   8      570.87      582.13     13.44 o 
   5   2   8       52.67       51.62      2.30 o 
   6   2   8       34.80       40.66      2.01 o 
   7   2   8       49.83       46.81      3.48 o 
   8   2   8        7.41        7.79      4.25 o 
  -6   3   8       37.50       35.41      3.14 o 
  -5   3   8        5.05        3.91      2.09 o 
  -4   3   8        0.58        3.94      1.61 o 
  -3   3   8        5.06        2.92      1.40 o 
  -2   3   8        0.39        5.71      2.26 o 
  -1   3   8        0.38        1.48      0.98 o 
   0   3   8        3.81        6.52      1.01 o 
   1   3   8      224.69      246.64      5.76 o 
   2   3   8      173.57      172.03      4.22 o 
   3   3   8      515.71      492.12     11.07 o 
   4   3   8       10.11       10.92      1.66 o 
   5   3   8       28.18       28.32      1.59 o 
   6   3   8       11.32       12.51      1.58 o 
   7   3   8       34.26       30.05      2.33 o 
   8   3   8        7.36       12.15      4.96 o 
   9   3   8        1.54       -0.71      4.25 o 
  -6   4   8       45.33       52.28      3.73 o 
  -5   4   8       38.95       36.48      5.67 o 
  -4   4   8      220.93      237.30      9.03 o 
  -3   4   8       28.90       34.13      4.29 o 
  -2   4   8      549.68      530.23     16.73 o 
  -1   4   8      411.75      405.51      9.87 o 
   0   4   8      123.41      118.28      4.96 o 
   1   4   8      466.40      435.86      9.78 o 
   2   4   8      703.16      734.85     16.10 o 
   3   4   8      761.92      759.28     16.73 o 
   4   4   8       56.74       52.50      2.23 o 
   5   4   8        4.81        5.57      1.35 o 
   6   4   8      126.03      145.32      4.43 o 
   7   4   8        2.33        2.71      1.90 o 
   8   4   8      158.85      148.01      8.14 o 
   9   4   8        0.60       -2.12      4.25 o 
  -5   5   8        1.25        3.30      2.48 o 
  -4   5   8       30.20       27.88      2.62 o 
  -3   5   8       14.96       10.94      1.53 o 
  -2   5   8        9.97       13.26      1.80 o 
  -1   5   8       86.90       76.68      2.70 o 
   0   5   8      101.69      112.43      2.84 o 
   1   5   8       90.32       83.33      2.70 o 
   2   5   8      316.78      327.01      7.51 o 
   3   5   8       37.22       39.04      2.28 o 
   4   5   8        2.02        1.21      1.25 o 
   5   5   8       55.79       52.93      2.52 o 
   6   5   8        1.33        4.35      1.76 o 
   7   5   8        0.62        1.50      1.88 o 
   8   5   8      104.13       83.22      4.34 o 
   9   5   8       33.06       29.04      5.31 o 
  -5   6   8       33.15       30.81      3.05 o 
  -4   6   8       22.67       24.48      2.46 o 
  -3   6   8      137.93      134.27      7.44 o 
  -2   6   8      106.80      111.13      5.08 o 
  -1   6   8      101.93       95.85      5.12 o 
   0   6   8       97.36       93.32      2.59 o 
   1   6   8      338.86      360.58     12.38 o 
   2   6   8       23.75       18.83      1.36 o 
   3   6   8      402.98      419.69      9.87 o 
   4   6   8      228.40      231.67      6.78 o 
   5   6   8      119.87      127.31      4.08 o 
   6   6   8       16.57       14.73      2.02 o 
   7   6   8        1.81        3.54      1.92 o 
   8   6   8       10.56       14.14      3.25 o 
   9   6   8        7.88        8.50      4.96 o 
  -4   7   8        0.22       -1.89      2.22 o 
  -3   7   8        0.54        0.11      1.93 o 
  -2   7   8       12.05       14.28      1.61 o 
  -1   7   8        2.07       -0.01      1.18 o 
   0   7   8      203.86      224.15     10.10 o 
   1   7   8       58.58       56.23      3.77 o 
   2   7   8       31.07       30.62      4.63 o 
   3   7   8        2.47        3.02      1.08 o 
   4   7   8        2.71        3.23      1.36 o 
   5   7   8        5.12        3.53      1.61 o 
   6   7   8        2.12        2.70      1.88 o 
   7   7   8       61.75       58.73      3.05 o 
   8   7   8       12.76       10.52      2.55 o 
   9   7   8       12.86       13.29      2.90 o 
  -3   8   8       36.20       41.54      3.05 o 
  -2   8   8       14.45       14.91      1.90 o 
  -1   8   8       53.94       51.85      2.72 o 
   0   8   8      210.44      199.35      6.13 o 
   1   8   8       10.48       10.34      1.20 o 
   2   8   8       98.72      100.20      3.31 o 
   3   8   8       59.06       62.61      2.65 o 
   4   8   8       48.26       52.82      2.10 o 
   5   8   8       68.28       64.07      2.76 o 
   6   8   8       18.54       23.57      2.23 o 
   7   8   8       16.17       22.30      2.55 o 
   8   8   8        4.27        0.84      2.54 o 
  -2   9   8        0.55       -1.06      2.12 o 
  -1   9   8        0.28       -0.35      3.54 o 
   0   9   8        5.47        9.56      3.89 o 
   1   9   8        5.49        4.88      2.37 o 
   2   9   8       28.20       32.97      1.94 o 
   3   9   8       64.76       58.09      2.76 o 
   4   9   8        0.22        3.32      1.62 o 
   5   9   8       24.20       29.85      2.99 o 
   6   9   8       25.23       19.19      1.96 o 
   7   9   8       21.62       31.64      2.86 o 
   8   9   8       13.90       13.80      6.51 o 
   0  10   8        0.96       -1.42      3.89 o 
   1  10   8       36.50       32.22      4.60 o 
   2  10   8       20.36       18.10      1.53 o 
   3  10   8        0.67        0.15      1.51 o 
   4  10   8       85.22       89.03      3.56 o 
   5  10   8        2.13        1.63      1.84 o 
   6  10   8       16.81       18.39      2.44 o 
   7  10   8        7.74        3.96      2.30 o 
   2  11   8        0.26        0.06      1.49 o 
   3  11   8        0.14        1.72      1.80 o 
   4  11   8        0.14        2.04      2.02 o 
   5  11   8        0.52       -2.94      3.06 o 
  -4  -6   9       15.91       15.93      3.14 o 
  -3  -6   9        8.25       13.01      3.36 o 
  -2  -6   9       71.22       73.09      2.97 o 
  -1  -6   9        5.59        5.59      1.79 o 
   0  -6   9       74.34       90.33      3.85 o 
   1  -6   9        0.97        1.26      1.70 o 
  -5  -5   9        2.21        4.49      2.62 o 
  -4  -5   9       33.72       45.96      3.57 o 
  -3  -5   9        0.82        1.15      2.83 o 
  -2  -5   9       75.81       79.59      3.49 o 
  -1  -5   9       32.36       32.21      1.94 o 
   0  -5   9        2.67        2.03      1.42 o 
   1  -5   9       25.93       26.34      1.67 o 
   2  -5   9       66.95       73.68      3.35 o 
   3  -5   9       45.15       41.39      2.34 o 
  -6  -4   9       50.61       48.88      3.91 o 
  -5  -4   9       54.71       49.84      3.40 o 
  -4  -4   9        7.43        8.99      2.81 o 
  -3  -4   9      270.31      266.72     14.34 o 
  -2  -4   9       35.60       29.55      2.23 o 
  -1  -4   9       38.76       41.69      1.90 o 
   0  -4   9      152.17      147.15      5.65 o 
   1  -4   9        0.87        0.09      1.26 o 
   2  -4   9       58.50       62.26      2.11 o 
   3  -4   9       16.12       13.35      1.67 o 
   4  -4   9        9.45       10.89      2.10 o 
  -6  -3   9       17.19       21.59      3.23 o 
  -5  -3   9      139.98      155.98      7.79 o 
  -4  -3   9        2.09        4.96      2.29 o 
  -3  -3   9       81.49       95.41      4.68 o 
  -2  -3   9        0.59        0.55      2.21 o 
  -1  -3   9      100.80       96.82      2.63 o 
   0  -3   9       11.02       15.81      1.22 o 
   1  -3   9        0.30        0.25      1.07 o 
   2  -3   9        8.56        7.53      1.26 o 
   3  -3   9       51.98       55.53      2.13 o 
   4  -3   9        7.12        6.97      1.62 o 
   5  -3   9       48.18       48.29      3.80 o 
  -6  -2   9       93.60      105.68      5.09 o 
  -5  -2   9       26.44       28.68      3.06 o 
  -4  -2   9      294.40      287.88      8.97 o 
  -3  -2   9      131.44      127.65      4.14 o 
  -2  -2   9       49.45       47.89      3.07 o 
  -1  -2   9      622.91      591.17     11.70 o 
   0  -2   9        3.83        3.87      1.23 o 
   1  -2   9      221.77      218.09      3.90 o 
   2  -2   9       80.62       82.08      2.15 o 
   3  -2   9        7.93        7.79      1.37 o 
   4  -2   9      165.64      186.27      4.20 o 
   5  -2   9        0.47       -0.40      2.68 o 
   6  -2   9        2.36        4.49      3.00 o 
  -6  -1   9       94.02       88.89      3.93 o 
  -5  -1   9       38.89       39.91      2.41 o 
  -4  -1   9       17.73       21.66      2.57 o 
  -3  -1   9       41.70       41.55      2.73 o 
  -2  -1   9      185.67      195.54      5.34 o 
  -1  -1   9      265.32      251.84      6.31 o 
   0  -1   9        8.74       10.77      0.93 o 
   1  -1   9        5.36        7.22      0.82 o 
   2  -1   9       96.09       91.21      2.16 o 
   3  -1   9       62.81       61.24      2.03 o 
   4  -1   9       28.01       28.95      1.91 o 
   5  -1   9       19.02       18.36      2.13 o 
   6  -1   9        9.89       14.54      3.54 o 
   7  -1   9       13.78        7.01      2.95 o 
  -6   0   9       21.84       26.17      2.72 o 
  -5   0   9       34.59       40.58      2.41 o 
  -4   0   9      216.61      213.09      5.69 o 
  -3   0   9        2.69        3.85      1.36 o 
  -2   0   9     1356.12     1322.77     28.91 o 
  -1   0   9      262.23      260.56     11.51 o 
   0   0   9       85.16       85.72      4.60 o 
   1   0   9      534.79      505.00     14.00 o 
   2   0   9        7.50        8.17      1.09 o 
   3   0   9      310.00      304.68      5.73 o 
   4   0   9      133.67      120.72      5.76 o 
   5   0   9        3.64        5.48      1.89 o 
   6   0   9       74.63       83.32      4.42 o 
   7   0   9        0.88        1.91      2.95 o 
  -6   1   9       59.97       61.39      3.62 o 
  -5   1   9       60.58       58.78      2.78 o 
  -4   1   9      387.72      373.18      8.98 o 
  -3   1   9       40.24       38.70      1.99 o 
  -2   1   9       25.96       32.74      2.96 o 
  -1   1   9      247.02      225.37      5.71 o 
   0   1   9      293.29      295.37     11.36 o 
   1   1   9      309.93      282.47      5.72 o 
   2   1   9        6.08        5.99      1.03 o 
   3   1   9       11.16       15.29      1.27 o 
   4   1   9        0.20        0.24      1.23 o 
   5   1   9        0.47       -0.39      1.68 o 
   6   1   9       24.47       21.78      2.63 o 
   7   1   9       15.89       15.59      3.14 o 
   8   1   9        0.77        2.48      2.95 o 
  -6   2   9       19.36       21.80      2.97 o 
  -5   2   9      109.57      119.51      9.91 o 
  -4   2   9        6.32        1.79      1.61 o 
  -3   2   9      286.14      297.28      7.28 o 
  -2   2   9       73.47       78.22      2.73 o 
  -1   2   9      370.28      379.64     16.20 o 
   0   2   9      746.26      719.42     15.98 o 
   1   2   9      129.51      130.19      5.23 o 
   2   2   9      238.07      236.59      8.08 o 
   3   2   9      181.40      168.38      4.49 o 
   4   2   9       14.16       18.34      1.36 o 
   5   2   9      197.70      194.85      4.59 o 
   6   2   9       11.79        9.77      2.22 o 
   7   2   9        3.58        4.86      2.55 o 
   8   2   9       48.79       62.02      3.91 o 
  -6   3   9        2.05        3.95      2.55 o 
  -5   3   9      132.31      134.75      5.34 o 
  -4   3   9       52.80       45.43      2.38 o 
  -3   3   9      218.94      207.38     10.21 o 
  -2   3   9      186.29      183.74      5.50 o 
  -1   3   9        7.40        5.62      1.12 o 
   0   3   9      304.24      294.33      6.84 o 
   1   3   9       32.94       29.01      2.12 o 
   2   3   9       31.46       32.04      3.72 o 
   3   3   9      298.30      287.41      8.76 o 
   4   3   9        2.72        3.99      1.28 o 
   5   3   9       24.95       31.46      1.69 o 
   6   3   9        5.63        5.10      1.51 o 
   7   3   9        4.18        4.03      2.02 o 
   8   3   9       13.43       22.08      5.67 o 
  -5   4   9       15.29       21.13      2.88 o 
  -4   4   9       61.83       65.80      3.57 o 
  -3   4   9       44.45       60.65      5.40 o 
  -2   4   9        3.16        5.49      1.54 o 
  -1   4   9      353.09      364.58      8.51 o 
   0   4   9      229.37      245.13      5.90 o 
   1   4   9       63.86       61.59      3.06 o 
   2   4   9      566.85      562.98     15.90 o 
   3   4   9        7.35       10.39      2.66 o 
   4   4   9      258.97      255.93      8.50 o 
   5   4   9       66.23       68.08      3.61 o 
   6   4   9        4.51        1.54      1.97 o 
   7   4   9       44.98       51.31      3.83 o 
   8   4   9        0.66       -1.06      3.19 o 
  -5   5   9       24.21       23.18      3.00 o 
  -4   5   9       12.23        7.36      2.09 o 
  -3   5   9      131.67      119.95      9.53 o 
  -2   5   9       52.16       50.01      2.34 o 
  -1   5   9       43.82       49.82      4.53 o 
   0   5   9      298.34      277.78     14.87 o 
   1   5   9       15.08       14.29      1.44 o 
   2   5   9      330.18      327.32      9.76 o 
   3   5   9       60.06       63.13      3.23 o 
   4   5   9       62.60       73.17      3.66 o 
   5   5   9      122.81      122.01      5.13 o 
   6   5   9        1.72        0.57      1.65 o 
   7   5   9       24.74       30.44      2.44 o 
   8   5   9       35.11       33.10      3.89 o 
  -4   6   9       15.06       20.08      2.73 o 
  -3   6   9        8.12        9.67      2.30 o 
  -2   6   9       19.29       24.06      1.91 o 
  -1   6   9       85.98       82.97      8.14 o 
   0   6   9       22.43       31.93      5.49 o 
   1   6   9      145.69      149.50      4.20 o 
   2   6   9       43.49       43.59      2.02 o 
   3   6   9      204.84      226.13     11.86 o 
   4   6   9       94.72       98.04      6.73 o 
   5   6   9        1.09        1.66      1.96 o 
   6   6   9       71.10       74.44     10.98 o 
   7   6   9        7.22        2.19      2.02 o 
   8   6   9        2.37        2.65      2.31 o 
  -3   7   9        6.64        8.27      2.18 o 
  -2   7   9       47.01       41.35      4.03 o 
  -1   7   9       74.78       69.66      4.43 o 
   0   7   9        5.23        5.31      1.58 o 
   1   7   9      167.85      171.09      5.69 o 
   2   7   9       10.58       11.29      2.01 o 
   3   7   9       82.63       88.71      3.21 o 
   4   7   9       36.11       37.63      4.78 o 
   5   7   9        0.26       -2.30      2.12 o 
   6   7   9        9.88       14.36      3.01 o 
   7   7   9        9.27       10.45      2.62 o 
   8   7   9        3.47        0.71      2.72 o 
  -3   8   9        4.07        4.96      2.48 o 
  -2   8   9        7.93        7.44      2.12 o 
  -1   8   9        0.16       -1.52      1.32 o 
   0   8   9       37.70       34.32      2.18 o 
   1   8   9        7.95        9.16      1.61 o 
   2   8   9       12.48       13.99      1.54 o 
   3   8   9       50.56       52.74      2.49 o 
   4   8   9       42.46       41.84      2.32 o 
   5   8   9       37.16       36.44      2.81 o 
   6   8   9        5.57        9.16      2.62 o 
   7   8   9        0.17       -1.01      2.55 o 
   8   8   9        6.08        3.61      5.84 o 
  -1   9   9        3.66        7.80      3.72 o 
   0   9   9       52.91       59.45      5.13 o 
   1   9   9        9.14       10.14      1.63 o 
   2   9   9        0.26        2.88      1.48 o 
   3   9   9       10.60       13.94      2.12 o 
   4   9   9        6.84       11.54      1.91 o 
   5   9   9       27.33       33.52      3.14 o 
   6   9   9       17.02       22.02      2.48 o 
   7   9   9        4.31        2.16      2.62 o 
   0  10   9        6.41        3.52      2.30 o 
   1  10   9        0.07       -2.39      1.95 o 
   2  10   9        4.12        5.63      2.48 o 
   3  10   9        0.14        0.97      1.76 o 
   4  10   9       13.32       14.55      2.43 o 
   5  10   9       21.89       19.98      2.39 o 
   6  10   9        1.59        2.87      2.36 o 
   3  11   9        3.45        7.53      1.94 o 
   4  11   9        0.75       -1.97      1.94 o 
  -3  -5  10       36.22       37.26      9.21 o 
  -2  -5  10        3.80        4.76      2.62 o 
  -1  -5  10      109.31      105.78      5.60 o 
   0  -5  10        5.25        4.71      2.44 o 
   1  -5  10        1.68        1.04      2.62 o 
  -5  -4  10        5.00        3.47      3.14 o 
  -4  -4  10       15.42       14.39      4.07 o 
  -3  -4  10        1.06        4.60      2.68 o 
  -2  -4  10      134.02      136.19      5.87 o 
  -1  -4  10       11.60       16.04      2.95 o 
   0  -4  10        8.00        9.96      2.32 o 
   1  -4  10       26.30       30.75      2.65 o 
   2  -4  10        7.32        4.38      2.44 o 
   3  -4  10       71.04       75.43      4.43 o 
  -5  -3  10       46.54       48.06      3.73 o 
  -4  -3  10      207.57      214.30      7.56 o 
  -3  -3  10       14.17       14.29      2.55 o 
  -2  -3  10       94.19       97.60      4.51 o 
  -1  -3  10       57.27       56.09      4.96 o 
   0  -3  10       43.18       46.67      4.60 o 
   1  -3  10      214.49      204.77      6.62 o 
   2  -3  10       20.06       17.56      2.28 o 
   3  -3  10        6.59        7.68      2.20 o 
   4  -3  10        2.22        4.07      3.25 o 
  -6  -2  10        6.44        9.06      3.06 o 
  -5  -2  10       75.01       87.39      8.14 o 
  -4  -2  10       72.58       82.49      4.42 o 
  -3  -2  10       95.07       90.53      9.21 o 
  -2  -2  10        1.11        0.21      2.30 o 
  -1  -2  10      173.98      164.21     11.68 o 
   0  -2  10       15.96       22.35      6.02 o 
   1  -2  10        0.85        1.25      1.68 o 
   2  -2  10       14.60       16.00      2.35 o 
   3  -2  10        0.62       -3.01      2.50 o 
   4  -2  10       13.48       17.62      3.23 o 
   5  -2  10       63.74       72.94      7.08 o 
  -6  -1  10       45.65       42.75      3.40 o 
  -5  -1  10      189.69      186.45      6.97 o 
  -4  -1  10       34.14       34.37      2.28 o 
  -3  -1  10      261.40      247.21      6.58 o 
  -2  -1  10      161.48      157.17      4.67 o 
  -1  -1  10       10.62       12.55      1.65 o 
   0  -1  10      699.42      690.02     15.57 o 
   1  -1  10        1.42       -0.29      1.50 o 
   2  -1  10      142.94      133.93      4.09 o 
   3  -1  10       53.13       55.46      3.62 o 
   4  -1  10        1.56       -1.71      2.72 o 
   5  -1  10       44.59       45.21     13.28 o 
   6  -1  10        0.37        4.25      5.67 o 
  -6   0  10       17.55       24.40      3.36 o 
  -5   0  10       15.50       15.30      2.11 o 
  -4   0  10       19.84       21.25      2.02 o 
  -3   0  10        4.29        1.15      1.47 o 
  -2   0  10        0.77       -0.27      1.38 o 
  -1   0  10       23.09       26.49      3.24 o 
   0   0  10      135.89      148.19      7.22 o 
   1   0  10        2.35        1.83      1.35 o 
   2   0  10      171.58      159.06      5.66 o 
   3   0  10       64.27       66.23      3.76 o 
   4   0  10      148.95      132.49     11.33 o 
   5   0  10        1.72       -0.05      2.81 o 
   6   0  10       15.06       15.93      5.67 o 
   7   0  10        1.97        5.67      5.31 o 
  -6   1  10       83.03       91.65      4.63 o 
  -5   1  10      100.91      100.74      3.87 o 
  -4   1  10      192.11      189.39      5.29 o 
  -3   1  10      315.25      309.02      8.41 o 
  -2   1  10       46.27       47.13      2.76 o 
  -1   1  10      452.74      412.57     11.45 o 
   0   1  10      165.26      160.82      4.41 o 
   1   1  10      112.72      107.17      4.33 o 
   2   1  10      528.45      516.14     11.83 o 
   3   1  10        3.97        4.91      1.67 o 
   4   1  10       33.11       37.81      3.19 o 
   5   1  10       86.07       88.47      4.51 o 
   6   1  10        0.25       -2.71      2.81 o 
   7   1  10       43.19       52.05      6.37 o 
  -5   2  10        0.02        3.27      4.07 o 
  -4   2  10        9.35       15.57      1.86 o 
  -3   2  10        0.67        0.25      1.54 o 
  -2   2  10       30.56       25.68      1.78 o 
  -1   2  10      141.58      136.72      5.27 o 
   0   2  10        0.90        0.78      2.30 o 
   1   2  10       38.44       41.73      4.07 o 
   2   2  10        0.28        0.06      1.33 o 
   3   2  10      122.00      119.73      3.72 o 
   4   2  10        6.72        8.47      1.67 o 
   5   2  10       11.85       13.00      4.07 o 
   6   2  10       11.12       12.89      4.07 o 
   7   2  10        0.07        8.14      4.60 o 
  -5   3  10       41.72       45.71      3.12 o 
  -4   3  10      168.18      185.79      6.20 o 
  -3   3  10       72.36       74.91      3.01 o 
  -2   3  10      345.07      322.11     13.71 o 
  -1   3  10      195.06      201.67     10.89 o 
   0   3  10      101.17       85.93      3.83 o 
   1   3  10      612.90      584.81     20.01 o 
   2   3  10       14.94       16.02      1.87 o 
   3   3  10      415.59      410.15     24.79 o 
   4   3  10       33.05       34.07      2.62 o 
   5   3  10        0.52        1.02      1.70 o 
   6   3  10       60.35       65.03      3.37 o 
   7   3  10        5.76        8.68      2.75 o 
   8   3  10        0.28        3.54      3.89 o 
  -5   4  10        1.33        0.39      2.48 o 
  -4   4  10       20.04       16.84      3.01 o 
  -3   4  10        0.29        0.10      1.55 o 
  -2   4  10       22.91       30.99      1.92 o 
  -1   4  10       29.59       23.60      2.48 o 
   0   4  10       49.60       50.99      2.81 o 
   1   4  10        1.35        4.67      1.77 o 
   2   4  10        4.37        3.19      1.77 o 
   3   4  10       37.00       35.69      2.47 o 
   4   4  10        0.88        0.31      1.96 o 
   5   4  10       47.82       54.50      8.85 o 
   6   4  10        4.41        4.92      3.89 o 
   7   4  10        0.08       -3.19      3.89 o 
  -4   5  10       77.01       88.10      4.33 o 
  -3   5  10       52.10       46.62      3.53 o 
  -2   5  10      139.95      154.20     11.68 o 
  -1   5  10       17.92       18.83      2.30 o 
   0   5  10      375.28      357.13     25.67 o 
   1   5  10      141.14      138.52      9.38 o 
   2   5  10       48.97       48.87      2.83 o 
   3   5  10       71.00       67.21      8.14 o 
   4   5  10      220.09      219.14     11.15 o 
   5   5  10       42.04       47.33      4.43 o 
   6   5  10       30.55       35.33      9.21 o 
   7   5  10        3.86        4.75      2.55 o 
   8   5  10       22.55       30.10      4.96 o 
  -4   6  10        1.79        3.54      2.46 o 
  -3   6  10        0.22       -1.06      2.48 o 
  -2   6  10        6.54        5.22      3.19 o 
  -1   6  10       14.99        8.54      3.19 o 
   0   6  10       32.70       34.45      2.36 o 
   1   6  10       14.34       12.56      2.12 o 
   2   6  10       32.29       34.68      1.96 o 
   3   6  10        6.77        6.33      1.96 o 
   4   6  10       40.27       38.23      2.72 o 
   5   6  10        9.13        8.46      2.30 o 
   6   6  10       13.29       17.95      2.62 o 
   7   6  10       24.53       28.99      3.23 o 
   8   6  10        0.32        0.93      3.72 o 
  -3   7  10       43.59       47.80      3.89 o 
  -2   7  10       35.64       38.60      5.49 o 
  -1   7  10       52.73       56.77      3.36 o 
   0   7  10       55.79       57.02      9.74 o 
   1   7  10       78.18       73.24      3.40 o 
   2   7  10       29.32       30.59      2.66 o 
   3   7  10      101.49      113.29      7.43 o 
   4   7  10        2.03        2.17      3.72 o 
   5   7  10      151.01      156.56      7.61 o 
   6   7  10        4.94        0.85      2.48 o 
   7   7  10       22.14       30.16      4.96 o 
   8   7  10        1.08       -0.74      2.88 o 
  -2   8  10        0.07       -2.48      2.12 o 
  -1   8  10        4.21        4.54      1.87 o 
   0   8  10       16.04       16.29      1.90 o 
   1   8  10        2.56        1.77      1.58 o 
   2   8  10       28.61       32.21      2.83 o 
   3   8  10       19.34       15.42      1.84 o 
   4   8  10        7.25        7.50      1.88 o 
   5   8  10        0.09        1.08      2.12 o 
   6   8  10        3.22        1.64      2.29 o 
   7   8  10        0.16        0.74      2.81 o 
  -1   9  10       31.67       30.63      5.67 o 
   0   9  10        2.49        4.14      2.83 o 
   1   9  10       25.47       24.78      2.22 o 
   2   9  10      108.66      103.29      4.32 o 
   3   9  10       12.59       12.79      2.99 o 
   4   9  10       27.55       27.95      2.39 o 
   5   9  10       15.55       15.44      2.64 o 
   6   9  10        9.41       14.69      2.30 o 
   7   9  10        3.21       -0.27      2.88 o 
   1  10  10        0.00        3.75      1.67 o 
   2  10  10        0.98       -0.69      1.93 o 
   3  10  10        0.72       -0.35      1.90 o 
   4  10  10        2.55        4.39      2.00 o 
   5  10  10        8.95        5.41      2.20 o 
  -3  -4  11        5.93        4.77      3.19 o 
  -2  -4  11       10.94       10.34      3.21 o 
  -1  -4  11        1.72        0.50      3.36 o 
   0  -4  11       22.90       28.28      5.31 o 
   1  -4  11        1.23        2.91      3.14 o 
  -4  -3  11       37.11       31.75      3.47 o 
  -3  -3  11       22.50       24.75      6.37 o 
  -2  -3  11       27.75       33.01      3.21 o 
  -1  -3  11      144.18      141.30     12.39 o 
   0  -3  11       33.86       33.52      6.02 o 
   1  -3  11        0.76       -1.45      2.62 o 
   2  -3  11       89.75       89.65      4.84 o 
   3  -3  11        3.65        1.77      3.25 o 
  -4  -2  11        2.33        2.79      2.68 o 
  -3  -2  11       89.52       98.00      5.13 o 
  -2  -2  11        0.93        2.42      2.66 o 
  -1  -2  11        6.24        7.01      3.89 o 
   0  -2  11        4.69        7.00      2.41 o 
   1  -2  11        4.30        8.14      4.60 o 
   2  -2  11       11.27       10.76      5.67 o 
   3  -2  11        4.60        4.33      3.12 o 
   4  -2  11        1.30       -4.66      3.23 o 
  -5  -1  11        2.56        0.89      2.62 o 
  -4  -1  11      182.90      181.52      6.80 o 
  -3  -1  11       41.92       43.99      8.14 o 
  -2  -1  11      130.17      134.07      5.36 o 
  -1  -1  11       94.50      101.79      4.58 o 
   0  -1  11       17.59       17.70      4.60 o 
   1  -1  11      370.36      333.20     15.23 o 
   2  -1  11        9.41       10.98      4.25 o 
   3  -1  11       76.76       83.25      4.51 o 
   4  -1  11        6.91        4.15      3.12 o 
   5  -1  11        0.41       -1.04      3.48 o 
  -5   0  11        5.45        4.40      2.20 o 
  -4   0  11      127.22      104.68      5.45 o 
  -3   0  11       14.91       16.32      2.07 o 
  -2   0  11        1.18        1.16      1.65 o 
  -1   0  11       34.32       34.92      2.21 o 
   0   0  11       14.62       20.44      3.54 o 
   1   0  11       59.06       55.45      3.40 o 
   2   0  11        7.01        1.06      3.89 o 
   3   0  11        0.86        2.19      2.62 o 
   4   0  11        4.46        3.19      3.89 o 
   5   0  11       21.71       22.31      3.32 o 
   6   0  11        5.11        7.44      5.31 o 
  -5   1  11       63.40       67.39      3.10 o 
  -4   1  11       22.30       24.39      2.20 o 
  -3   1  11       69.80       75.51      3.10 o 
  -2   1  11      109.02      114.66      3.84 o 
  -1   1  11        3.19        4.60      1.96 o 
   0   1  11      728.46      685.18     19.52 o 
   1   1  11      112.97      110.66     10.62 o 
   2   1  11        5.99        6.30      3.89 o 
   3   1  11      164.14      158.64      5.26 o 
   4   1  11        0.53        4.48      2.47 o 
   5   1  11       34.94       28.87      3.37 o 
   6   1  11       20.30       22.86      3.48 o 
  -5   2  11       37.24       30.95      2.87 o 
  -4   2  11       45.22       41.62      2.96 o 
  -3   2  11       59.01       48.55      2.85 o 
  -2   2  11      160.38      141.74      7.32 o 
  -1   2  11       50.82       44.49      2.97 o 
   0   2  11       68.22       65.92      6.37 o 
   1   2  11       95.10       85.75      3.98 o 
   2   2  11       14.98       15.10      2.21 o 
   3   2  11       61.07       54.83      3.23 o 
   4   2  11       16.47       14.94      2.11 o 
   5   2  11        7.87        6.02      2.75 o 
   6   2  11        0.41        2.48      2.75 o 
   7   2  11        4.09        2.83      4.60 o 
  -4   3  11       31.47       36.06      2.85 o 
  -3   3  11      103.87      112.57      4.43 o 
  -2   3  11       25.01       30.07      3.01 o 
  -1   3  11       81.74       79.61      3.83 o 
   0   3  11       28.17       33.71      2.47 o 
   1   3  11      136.13      133.18      4.99 o 
   2   3  11      475.93      461.78     18.41 o 
   3   3  11        6.21        6.64      1.96 o 
   4   3  11       27.68       27.26      2.72 o 
   5   3  11       48.95       57.25      3.98 o 
   6   3  11        0.23       -1.16      2.62 o 
   7   3  11       35.73       45.01      3.76 o 
  -4   4  11        3.38        6.36      2.47 o 
  -3   4  11      100.95       94.66      9.91 o 
  -2   4  11       83.11       66.77      5.49 o 
  -1   4  11       16.47       16.13      3.19 o 
   0   4  11      142.82      132.66     12.57 o 
   1   4  11        1.13        2.12      1.70 o 
   2   4  11       80.18       80.15     13.63 o 
   3   4  11        1.06        0.87      2.03 o 
   4   4  11        0.76        3.11      2.21 o 
   5   4  11       62.26       62.71      6.02 o 
   6   4  11        1.20        0.56      6.02 o 
   7   4  11        3.87        4.96      4.25 o 
  -4   5  11       28.69       27.62      3.54 o 
  -3   5  11       16.94       23.51      2.66 o 
  -2   5  11       40.90       42.46      2.81 o 
  -1   5  11      113.36      121.92     10.27 o 
   0   5  11        2.21        1.59      1.82 o 
   1   5  11      174.71      176.09      7.44 o 
   2   5  11       40.68       39.21      2.55 o 
   3   5  11       40.16       42.96      3.19 o 
   4   5  11      133.04      134.31      5.34 o 
   5   5  11        2.10        4.64      2.29 o 
   6   5  11       30.49       31.73      5.13 o 
   7   5  11        5.32        5.99      3.72 o 
  -3   6  11       13.11        9.91      2.83 o 
  -2   6  11        8.04        4.12      2.14 o 
  -1   6  11      113.66       99.19      5.13 o 
   0   6  11        9.14        8.45      1.87 o 
   1   6  11        9.98        9.18      1.87 o 
   2   6  11       68.57       62.01      4.96 o 
   3   6  11        4.95        1.71      2.03 o 
   4   6  11       24.76       23.79      2.62 o 
   5   6  11        2.51        1.84      2.36 o 
   6   6  11        0.76        3.63      2.81 o 
   7   6  11       13.38       10.95      3.23 o 
  -2   7  11        7.51        7.31      2.14 o 
  -1   7  11       10.59       12.48      2.30 o 
   0   7  11       30.16       30.81      2.46 o 
   1   7  11       24.37       25.53      2.83 o 
   2   7  11       13.81       18.93      3.36 o 
   3   7  11       32.69       34.07      6.90 o 
   4   7  11       22.00       20.48      2.62 o 
   5   7  11        8.47       11.29      2.62 o 
   6   7  11       47.50       52.44      5.49 o 
   7   7  11        0.70        0.65      3.06 o 
  -1   8  11        8.27        4.49      1.90 o 
   0   8  11       17.63       17.31      3.01 o 
   1   8  11       16.80       18.72      2.18 o 
   2   8  11        0.80        0.37      1.87 o 
   3   8  11       29.34       29.79      2.68 o 
   4   8  11        0.32        3.91      2.26 o 
   5   8  11        0.46        1.79      2.41 o 
   6   8  11       23.74       26.09      3.21 o 
   7   8  11        0.36        0.69      2.81 o 
   0   9  11       12.82       14.61      2.30 o 
   1   9  11        0.76       -0.83      2.83 o 
   2   9  11        8.57        8.26      2.66 o 
   3   9  11        3.79        6.49      4.43 o 
   4   9  11        2.19        3.20      2.41 o 
   5   9  11       21.24       20.34      2.39 o 
   6   9  11        1.02       -0.29      2.62 o 
   3  10  11        3.93        5.52      2.25 o 
   4  10  11        0.63        1.38      2.18 o 
  -2  -3  12        3.24        6.73      2.95 o 
  -1  -3  12        0.28        1.09      3.01 o 
   0  -3  12       58.69       58.42      7.08 o 
   1  -3  12        0.59        0.00      5.31 o 
  -3  -2  12       60.91       59.40      4.25 o 
  -2  -2  12       76.27       83.70      4.68 o 
  -1  -2  12       13.27       22.31      5.67 o 
   0  -2  12       13.75       18.06      5.31 o 
   1  -2  12       50.78       61.61      6.73 o 
   2  -2  12        0.40       -0.71      4.96 o 
   3  -2  12       50.96       60.90      6.37 o 
  -4  -1  12        1.00        4.38      3.01 o 
  -3  -1  12       32.41       46.63      3.54 o 
  -2  -1  12        0.28       -2.48      4.60 o 
  -1  -1  12       32.84       31.87      5.31 o 
   0  -1  12        0.67        5.31      3.89 o 
   1  -1  12       21.80       24.43      5.31 o 
   2  -1  12       48.97       45.68      5.67 o 
   3  -1  12        0.66        6.73      4.60 o 
   4  -1  12        0.72        4.31      3.37 o 
  -4   0  12       51.44       46.72      3.01 o 
  -3   0  12       85.57       81.57      3.64 o 
  -2   0  12       86.08       80.74      4.33 o 
  -1   0  12       31.39       28.90      3.06 o 
   0   0  12      135.65      146.56      5.85 o 
   1   0  12        7.41        2.12      3.89 o 
   2   0  12      296.28      291.41     14.16 o 
   3   0  12       15.67       12.75      4.60 o 
   4   0  12       27.45       26.89      3.62 o 
   5   0  12        7.85        9.61      3.48 o 
  -4   1  12       28.18       38.12      2.64 o 
  -3   1  12        0.63       -2.93      2.55 o 
  -2   1  12        0.53        0.08      2.30 o 
  -1   1  12       20.08       23.93      2.72 o 
   0   1  12        0.51       -2.68      2.21 o 
   1   1  12       48.41       50.60      3.32 o 
   2   1  12       11.33       12.39      2.72 o 
   3   1  12        4.48        6.73      3.89 o 
   4   1  12       40.41       45.68      5.31 o 
   5   1  12       13.77       12.39      3.25 o 
  -4   2  12       65.22       67.86      4.08 o 
  -3   2  12       95.88       92.06      4.49 o 
  -2   2  12       64.50       63.40      4.43 o 
  -1   2  12      256.16      237.35      8.11 o 
   0   2  12        3.12        0.20      2.29 o 
   1   2  12      172.35      167.18      6.35 o 
   2   2  12       18.87       16.96      2.62 o 
   3   2  12       54.98       49.06      3.37 o 
   4   2  12       39.88       45.68      4.96 o 
   5   2  12        0.42        4.82      2.87 o 
   6   2  12        0.17        1.77      3.00 o 
  -4   3  12        0.30        5.26      2.55 o 
  -3   3  12        1.35        3.04      2.29 o 
  -2   3  12       14.16       17.70      2.47 o 
  -1   3  12        1.17        3.07      2.29 o 
   0   3  12        0.25        2.01      2.21 o 
   1   3  12       61.67       57.61      4.25 o 
   2   3  12        0.27        0.29      1.96 o 
   3   3  12        5.14        8.85      2.66 o 
   4   3  12       13.86       12.37      2.62 o 
   5   3  12        0.72       -0.69      2.37 o 
   6   3  12        9.10       11.33      4.60 o 
  -3   4  12       37.41       37.54      6.90 o 
  -2   4  12       90.66       97.09      5.49 o 
  -1   4  12       47.85       47.90      6.55 o 
   0   4  12      158.59      147.53      5.60 o 
   1   4  12       21.42       24.76      2.55 o 
   2   4  12       55.32       51.53      3.06 o 
   3   4  12       97.28       89.18      5.13 o 
   4   4  12        9.70        6.75      2.47 o 
   5   4  12       18.95       20.04      3.72 o 
   6   4  12       15.28       18.89      6.20 o 
   7   4  12        2.91       -1.42      4.60 o 
  -3   5  12        4.06        7.58      2.36 o 
  -2   5  12        1.38        4.11      6.02 o 
  -1   5  12        1.77        2.71      2.09 o 
   0   5  12       18.78       22.64      2.36 o 
   1   5  12        1.90        2.39      1.96 o 
   2   5  12       28.60       30.66      2.72 o 
   3   5  12        5.59        5.80      4.78 o 
   4   5  12        4.26        4.40      3.54 o 
   5   5  12       50.91       47.81      3.57 o 
   6   5  12       11.34       14.83      2.81 o 
   7   5  12       10.19        8.85      4.96 o 
  -2   6  12       63.38       71.49     10.62 o 
  -1   6  12       13.17       12.84      2.41 o 
   0   6  12       67.27       68.94      5.13 o 
   1   6  12       17.03       18.44      5.84 o 
   2   6  12       58.61       62.73      5.67 o 
   3   6  12       40.13       40.21      2.97 o 
   4   6  12        6.18        5.39      2.30 o 
   5   6  12       17.49       19.32      2.81 o 
   6   6  12        8.41        6.11      4.78 o 
   7   6  12        6.85       14.42      3.14 o 
  -1   7  12        1.47       -2.12      2.14 o 
   0   7  12        4.69        2.31      2.14 o 
   1   7  12        6.29        6.24      2.14 o 
   2   7  12       41.33       42.95      3.54 o 
   3   7  12        6.82        5.65      2.29 o 
   4   7  12       10.13        5.85      2.41 o 
   5   7  12        0.73        1.03      2.62 o 
   6   7  12       15.36       19.35      8.32 o 
   0   8  12       15.83       17.20      2.50 o 
   1   8  12       19.27       25.55      2.83 o 
   2   8  12       15.38       21.15      2.46 o 
   3   8  12       16.90       16.71      3.19 o 
   4   8  12        1.98        2.80      2.41 o 
   5   8  12       26.77       27.19      5.67 o 
   6   8  12        1.37        7.08      3.54 o 
   2   9  12        6.66       10.85      3.01 o 
   3   9  12        5.57        4.38      2.46 o 
   4   9  12        3.37        5.37      3.54 o 
  -2  -1  13        0.30       -0.71      4.96 o 
  -1  -1  13       55.90       56.65      6.37 o 
   0  -1  13        6.85       12.04      4.60 o 
   1  -1  13        0.13        2.83      4.60 o 
   2  -1  13        0.77        4.60      4.25 o 
  -2   0  13       92.05       97.02      7.79 o 
  -1   0  13       30.39       26.91      5.67 o 
   0   0  13       41.71       36.47      5.31 o 
   1   0  13       30.56       20.54      5.31 o 
   2   0  13        1.85       -5.67      4.60 o 
   3   0  13       75.50       72.59      6.73 o 
  -3   1  13        4.44        3.28      2.81 o 
  -2   1  13       22.55       19.25      4.07 o 
  -1   1  13       10.80        8.91      2.81 o 
   0   1  13        0.15        5.55      2.62 o 
   1   1  13       14.09       13.34      2.68 o 
   2   1  13        3.76        5.67      3.89 o 
   3   1  13        4.02        6.73      4.25 o 
   4   1  13       13.03       15.23      4.25 o 
  -3   2  13       48.58       53.84      5.13 o 
  -2   2  13       49.43       56.21      3.83 o 
  -1   2  13       12.38       10.17      2.72 o 
   0   2  13       52.77       52.36      3.57 o 
   1   2  13        0.87       -1.77      2.55 o 
   2   2  13      206.95      207.82      7.61 o 
   3   2  13       22.23       20.32      4.25 o 
   4   2  13        0.75        0.35      4.60 o 
   5   2  13       45.50       49.57      6.02 o 
  -2   3  13       39.28       40.43      3.32 o 
  -1   3  13        2.83        0.81      2.48 o 
   0   3  13       78.14       67.19      3.73 o 
   1   3  13       10.12        7.42      2.47 o 
   2   3  13       38.88       40.48      3.23 o 
   3   3  13       18.13       19.94      2.97 o 
   4   3  13        0.33        1.58      2.72 o 
   5   3  13        4.60        5.31      4.60 o 
  -2   4  13       23.63       23.07      4.25 o 
  -1   4  13       85.62       90.94      8.14 o 
   0   4  13       10.79       14.11      3.36 o 
   1   4  13       32.31       31.20      2.97 o 
   2   4  13        1.83        4.71      2.66 o 
   3   4  13       38.25       36.10      3.23 o 
   4   4  13       79.62       88.08      9.56 o 
   5   4  13        1.40       -0.85      2.81 o 
   6   4  13        4.31       10.62      4.96 o 
  -2   5  13        3.03        2.95      2.62 o 
  -1   5  13       41.53       41.04      7.44 o 
   0   5  13       17.26       14.73      2.36 o 
   1   5  13        3.90        3.47      2.29 o 
   2   5  13       41.18       36.62      3.14 o 
   3   5  13        3.61        6.07      2.47 o 
   4   5  13        1.83        3.43      2.47 o 
   5   5  13        2.76        7.30      2.87 o 
   6   5  13        1.60       -0.30      2.88 o 
  -1   6  13       21.72       29.59      2.95 o 
   0   6  13       19.73       13.21      3.19 o 
   1   6  13       30.63       34.79      3.36 o 
   2   6  13        0.48       -1.06      2.36 o 
   3   6  13       48.47       48.75      3.40 o 
   4   6  13        6.55        2.28      6.90 o 
   5   6  13        0.16        0.71      2.55 o 
   0   7  13        0.28        0.03      2.48 o 
   1   7  13       27.71       25.33      2.68 o 
   2   7  13        4.36        2.69      3.36 o 
   3   7  13        0.26       -1.75      2.41 o 
   4   7  13       15.41       16.48      2.95 o 
   5   7  13        2.31        1.86      2.88 o 
   2   8  13        6.35        4.28      3.36 o 
   3   8  13        3.73        2.07      3.19 o 
   4   8  13        7.43        3.64      2.62 o 
   0   1  14       10.57       10.27      5.31 o 
   1   1  14        6.79        6.37      4.96 o 
   2   1  14       31.89       37.53      5.67 o 
  -1   2  14        0.08       -0.60      2.81 o 
   0   2  14        3.67        3.19      2.72 o 
   1   2  14        2.60        2.31      2.81 o 
   2   2  14        2.04        0.00      4.60 o 
   3   2  14        6.89       10.62      4.96 o 
  -1   3  14       55.97       56.84      3.83 o 
   0   3  14       23.17       21.64      3.06 o 
   1   3  14       52.57       60.70      3.98 o 
   2   3  14        0.34       -0.10      2.62 o 
   3   3  14       17.47       21.25      3.32 o 
   4   3  14       12.81        8.85      4.60 o 
  -1   4  14        0.11       -0.32      2.62 o 
   0   4  14        8.22        7.84      5.49 o 
   1   4  14        1.54        3.41      4.60 o 
   2   4  14        0.66        2.58      2.47 o 
   3   4  14       26.14       27.63      3.06 o 
   4   4  14        0.24       -4.25      4.07 o 
   0   5  14       38.13       42.06      3.40 o 
   1   5  14       19.20       18.31      2.88 o 
   2   5  14       21.16       22.79      2.81 o 
   3   5  14        1.24        0.43      2.81 o 
   4   5  14       11.56       15.61      5.13 o 
   1   6  14        0.15        1.05      4.96 o 
   2   6  14       10.71       12.72      2.88 o 
   3   6  14        1.72        2.38      4.43 o 
   4   6  14        9.28        4.89      2.72 o 
                                                 
